# Supplementary material for: Integrative analysis of cell adhesion molecules in glioblastoma identified prostaglandin F2 receptor inhibitor (PTGFRN) as an essential gene
Source: BMC Cancer. 2022 Jun 11;22:642. doi: 10.1186/s12885-022-09682-2 (PMC9188228; doi:10.1186/s12885-022-09682-2)
Supplement: Supplementary file 6 — Additional file 6. Table S1. List of CAMs catalogued and used in this study. Table S2. Differentially regulated CAMs in different datasets. Table S3. Differentially expressed CAMs which showed significant CNVs. Table S4. Differentially expressed CAMs which showed differetial methylation status. Table S5. Differentially expressed CAMs and the miRNAs predicted to target them. Table S6. Univariate cox regression. [file 12885_2022_9682_MOESM6_ESM.xlsx]

## Sheet: Supple. Table 1
Supplementary Table 1: List of CAMs catalogued and used in this study
Sl.No	Gene symbol	Gene_Name	Location
1	ITGA1	Integrin subunit alpha 1	5q11.2
2	ITGA2	Integrin subunit alpha 2	5q11.2
3	ITGA2B	Integrin subunit alpha 2b	17q21.31
4	ITGA3	Integrin subunit alpha 3	17q21.33
5	ITGA4	Integrin subunit alpha 4	2q31.3
6	ITGA5	Integrin subunit alpha 5	12q13.13
7	ITGA6	Integrin subunit alpha 6	2q31.1
8	ITGA7	Integrin subunit alpha 7	12q13.2
9	ITGA8	Integrin subunit alpha 8	10p13
10	ITGA9	Integrin subunit alpha 9	3p22.2
11	ITGA10	Integrin subunit alpha 10	1q21.1
12	ITGA11	Integrin subunit alpha 11	15q23
13	ITGAD	Integrin subunit alpha D	16p11.2
14	ITGAE	Integrin subunit alpha E	17p13.2
15	ITGAL	Integrin subunit alpha L	16p11.2
16	ITGAM	Integrin subunit alpha M	16p11.2
17	ITGAV	Integrin subunit alpha V	2q32.1
18	ITGAX	Integrin subunit alpha X	16p11.2
19	ITGB1	Integrin subunit beta 1	10p11.22
20	ITGB2	Integrin subunit beta 2	21q22.3
21	ITGB3	Integrin subunit beta 3	17q21.32
22	ITGB4	Integrin subunit beta 4	17q25.1
23	ITGB5	Integrin subunit beta 5	3q21.2
24	ITGB6	Integrin subunit beta 6	2q24.2
25	ITGB7	Integrin subunit beta 7	12q13.13
26	ITGB8	Integrin subunit beta 8	7p21.1
27	CDH1	Cadherin 1	16q22.1
28	CDH2	Cadherin 2	18q12.1
29	CDH3	Cadherin 3	16q22.1
30	CDH4	Cadherin 4	20q13.33
31	CDH5	Cadherin 5	16q21
32	CDH6	Cadherin 6	5p13.3
33	CDH7	Cadherin 7	18q22.1
34	CDH8	Cadherin 8	16q21
35	CDH9	Cadherin 9	5p14.1
36	CDH10	Cadherin 10	5p14.2-p14.1
37	CDH11	Cadherin 11	16q21
38	CDH12	Cadherin 12	5p14.3
39	CDH12P2	Cadherin 12 pseudogene 2	5q13.2
40	CDH13	Cadherin 13	16q23.3
41	CDH15	Cadherin 15	16q24.3
42	CDH16	Cadherin 16	16q22.1
43	CDH17	Cadherin 17	8q22.1
44	CDH18	Cadherin 18	5p14.3
45	CDH19	Cadherin 19	18q22.1
46	CDH20	Cadherin 20	18q21.33
47	CDH22	Cadherin 22	20q13.12
48	CDH24	Cadherin 24	14q11.2
49	CDH26	Cadherin 26	20q13.33
50	CELSR1	Cadherin EGF LAG seven-pass G-type receptor 1	22q13.31
51	CELSR2	Cadherin EGF LAG seven-pass G-type receptor 2	1p13.3
52	CELSR3	Cadherin EGF LAG seven-pass G-type receptor 3	3p21.31
53	DSC1	Desmocollin 1	18q12.1
54	DSC2	Desmocollin 2	18q12.1
55	DSC3	Desmocollin 3	18q12.1
56	DSG1	Desmoglein 1	18q12.1
57	DSG2	Desmoglein 2	18q12.1
58	DSG3	Desmoglein 3	18q12.1
59	DSG4	Desmoglein 4	18q12.1
60	PCDHA@	Protocadherin alpha cluster, complex locus	5q31
61	PCDHA1	Protocadherin alpha 1	5q31.3
62	PCDHA2	Protocadherin alpha 2	5q31.3
63	PCDHA3	Protocadherin alpha 3	5q31.3
64	PCDHA4	Protocadherin alpha 4	5q31.3
65	PCDHA5	Protocadherin alpha 5	5q31.3
66	PCDHA6	Protocadherin alpha 6	5q31.3
67	PCDHA7	Protocadherin alpha 7	5q31.3
68	PCDHA8	Protocadherin alpha 8	5q31.3
69	PCDHA9	Protocadherin alpha 9	5q31.3
70	PCDHA10	Protocadherin alpha 10	5q31.3
71	PCDHA11	Protocadherin alpha 11	5q31.3
72	PCDHA12	Protocadherin alpha 12	5q31.3
73	PCDHA13	Protocadherin alpha 13	5q31.3
74	PCDHA14	Protocadherin alpha 14 pseudogene	5q31.3
75	PCDHAC1	Protocadherin alpha subfamily C, 1	5q31.3
76	PCDHAC2	Protocadherin alpha subfamily C, 2	5q31.3
77	PCDHACT	Protocadherin alpha constant	5q31
78	PCDHB@	Protocadherin beta cluster	5q31
79	PCDHB1	Protocadherin beta 1	5q31.3
80	PCDHB2	Protocadherin beta 2	5q31.3
81	PCDHB3	Protocadherin beta 3	5q31.3
82	PCDHB4	Protocadherin beta 4	5q31.3
83	PCDHB5	Protocadherin beta 5	5q31.3
84	PCDHB6	Protocadherin beta 6	5q31.3
85	PCDHB7	Protocadherin beta 7	5q31.3
86	PCDHB8	Protocadherin beta 8	5q31.3
87	PCDHB9	Protocadherin beta 9	5q31.3
88	PCDHB10	Protocadherin beta 10	5q31.3
89	PCDHB11	Protocadherin beta 11	5q31.3
90	PCDHB12	Protocadherin beta 12	5q31.3
91	PCDHB13	Protocadherin beta 13	5q31.3
92	PCDHB14	Protocadherin beta 14	5q31.3
93	PCDHB15	Protocadherin beta 15	5q31.3
94	PCDHB16	Protocadherin beta 16	5q31.3
95	PCDHB17P	Protocadherin beta 17 pseudogene	5q31.3
96	PCDHB18P	Protocadherin beta 18 pseudogene	5q31.3
97	PCDHB19P	Protocadherin beta 19 pseudogene	5q31.3
98	PCDHG@	Protocadherin gamma cluster	5q31
99	PCDHGA1	Protocadherin gamma subfamily A, 1	5q31
100	PCDHGA2	Protocadherin gamma subfamily A, 2	5q31.3
101	PCDHGA3	Protocadherin gamma subfamily A, 3	5q31.3
102	PCDHGA4	Protocadherin gamma subfamily A, 4	5q31
103	PCDHGA5	Protocadherin gamma subfamily A, 5	5q31
104	PCDHGA6	Protocadherin gamma subfamily A, 6	5q31
105	PCDHGA7	Protocadherin gamma subfamily A, 7	5q31
106	PCDHGA8	Protocadherin gamma subfamily A, 8	5q31.3
107	PCDHGA9	Protocadherin gamma subfamily A, 9	5q31
108	PCDHGA10	Protocadherin gamma subfamily A, 10	5q31.3
109	PCDHGA11	Protocadherin gamma subfamily A, 11	5q31.3
110	PCDHGA12	Protocadherin gamma subfamily A, 12	5q31.3
111	PCDHGB1	Protocadherin gamma subfamily B, 1	5q31
112	PCDHGB2	Protocadherin gamma subfamily B, 2	5q31
113	PCDHGB3	Protocadherin gamma subfamily B, 3	5q31
114	PCDHGB4	Protocadherin gamma subfamily B, 4	5q31
115	PCDHGB5	Protocadherin gamma subfamily B, 5	5q31
116	PCDHGB6	Protocadherin gamma subfamily B, 6	5q31
117	PCDHGB7	Protocadherin gamma subfamily B, 7	5q31.3
118	PCDHGB8P	Protocadherin gamma subfamily B, 8 pseudogene	5q31.3
119	PCDHGB9P	Protocadherin gamma subfamily B, 9 pseudogene	5q31.3
120	PCDHGC3	Protocadherin gamma subfamily C, 3	5q31.3
121	PCDHGC4	Protocadherin gamma subfamily C, 4	5q31.3
122	PCDHGC5	Protocadherin gamma subfamily C, 5	5q31.3
123	PCDHGCT	Protocadherin gamma constant	5q31
124	PCDH1	Protocadherin 1	5q31.3
125	PCDH7	Protocadherin 7	4p15.1
126	PCDH8	Protocadherin 8	13q14.3
127	PCDH9	Protocadherin 9	13q21.32
128	PCDH10	Protocadherin 10	4q28.3
129	PCDH11X	Protocadherin 11 X-linked	Xq21.31
130	PCDH11Y	Protocadherin 11 Y-linked	Yp11.2
131	PCDH12	Protocadherin 12	5q31.3
132	PCDH17	Protocadherin 17	13q21.1
133	PCDH18	Protocadherin 18	4q28.3
134	PCDH19	Protocadherin 19	Xq22.1
135	PCDH20	protocadherin 20	13q21.2
136	CDH23	Cadherin related 23	10q22.1
137	CDHR1	Cadherin related family member 1	10q23.1
138	CDHR2	Cadherin related family member 2	5q35.2
139	CDHR3	Cadherin related family member 3	7q22.3
140	CDHR4	Cadherin related family member 4	3p21.31
141	CDHR5	Cadherin related family member 5	11p15.5
142	CLSTN1	Calsyntenin 1	1p36.22
143	CLSTN2	Calsyntenin 2	3q23
144	CLSTN3	Calsyntenin 3	12p13.31
145	DCHS1	Dachsous cadherin-related 1	11p15.4
146	DCHS2	Dachsous cadherin-related 2	4q31.3
147	FAT1	FAT atypical cadherin 1	4q35.2
148	FAT2	FAT atypical cadherin 2	5q33.1
149	FAT3	FAT atypical cadherin 3	11q14.3
150	FAT4	FAT atypical cadherin 4	4q28.1
151	PCDH15	Protocadherin related 15	10q21.1
152	RET	Ret proto-oncogene	10q11.21
153	A1BG	Alpha-1-B glycoprotein	19q13.43
154	ADAMTSL3	ADAMTS like 3	15q25.2
155	ADGRA2	Adhesion G protein-coupled receptor A2	8p11.23
156	ADGRF5	Adhesion G protein-coupled receptor F5	6p12.3
157	AGER	Advanced glycosylation end-product specific receptor	6p21.32
158	ALCAM	Activated leukocyte cell adhesion molecule	3q13.11
159	ALPK3	Alpha kinase 3	15q25.3
160	AMIGO2	Adhesion molecule with Ig like domain 2	12q13.11
161	AMIGO3	Adhesion molecule with Ig like domain 3	3p21.31
162	AXL	AXL receptor tyrosine kinase	19q13.2
163	BCAM	Basal cell adhesion molecule (Lutheran blood group)	19q13.32
164	BOC	BOC cell adhesion associated, oncogene regulated	3q13.2
165	BSG	Basigin (Ok blood group)	19p13.3
166	BTLA	B and T lymphocyte associated	3q13.2
167	CADM1	Cell adhesion molecule 1	11q23.3
168	CADM3	Cell adhesion molecule 3	1q23.2
169	CADM4	Cell adhesion molecule 4	19q13.31
170	CCDC141	Coiled-coil domain containing 141	2q31.2
171	CD19	CD19 molecule	16p11.2
172	CD22	CD22 molecule	19q13.12
173	CD33	CD33 molecule	19q13.41
174	CD47	CD47 molecule	3q13.12
175	CD48	CD48 molecule	1q23.3
176	CD84	CD84 molecule	1q23.3
177	CD86	CD86 molecule	3q13.33
178	CD96	CD96 molecule	3q13.13-q13.2
179	CD101	CD101 molecule	1p13.1
180	CD160	CD160 molecule	1q21.1
181	CD200	CD200 molecule	3q13.2
182	CD244	CD244 molecule	1q23.3
183	CDON	Cell adhesion associated, oncogene regulated	11q24.2
184	CEACAM1	Carcinoembryonic antigen related cell adhesion molecule 1	19q13.2
185	CEACAM5	Carcinoembryonic antigen related cell adhesion molecule 5	19q13.2
186	CEACAM6	Carcinoembryonic antigen related cell adhesion molecule 6	19q13.2
187	CEACAM7	Carcinoembryonic antigen related cell adhesion molecule 7	19q13.2
188	CEACAM8	Carcinoembryonic antigen related cell adhesion molecule 8	19q13.2
189	CEACAM16	Carcinoembryonic antigen related cell adhesion molecule 16	19q13.31-q13.32
190	CEACAM18	Carcinoembryonic antigen related cell adhesion molecule 18	19q13.41
191	CEACAM20	Carcinoembryonic antigen related cell adhesion molecule 20	19q13.31
192	CEACAM21	Carcinoembryonic antigen related cell adhesion molecule 21	19q13.2
193	CHL1	Cell adhesion molecule L1 like	3p26.3
194	CILP	Cartilage intermediate layer protein	15q22.31
195	CILP2	Cartilage intermediate layer protein 2	19p13.11
196	CLMP	CXADR like membrane protein	11q24.1
197	CNTFR	Ciliary neurotrophic factor receptor	9p13.3
198	CNTN1	Contactin 1	12q12
199	CNTN2	Contactin 2	1q32.1
200	CNTN3	Contactin 3	3p12.3
201	CNTN4	Contactin 4	3p26.3-p26.2
202	CNTN5	Contactin 5	11q22.1
203	CSF1R	Colony stimulating factor 1 receptor	5q32
204	CXADR	CXADR, Ig-like cell adhesion molecule	21q21.1
205	DCC	DCC netrin 1 receptor	18q21.2
206	DSCAM	DS cell adhesion molecule	21q22.2
207	DSCAML1	DS cell adhesion molecule like 1	11q23.3
208	EMB	Embigin	5q11.1
209	ESAM	Endothelial cell adhesion molecule	11q24.2
210	F11R	F11 receptor	1q23.3
211	FCAR	Fc fragment of IgA receptor	19q13.42
212	FCER1A	Fc fragment of IgE receptor Ia	1q23.2
213	FCGR1A	Fc fragment of IgG receptor Ia	1q21.2
214	FCGR1B	Fc fragment of IgG receptor Ib	1p11.2
215	FCGR1CP	Fc fragment of IgG receptor Ic, pseudogene	1q21.1
216	FCGR2A	Fc fragment of IgG receptor IIa	1q23.3
217	FCGR2B	Fc fragment of IgG receptor IIb	1q23.3
218	FCGR3A	Fc fragment of IgG receptor IIIa	1q23.3
219	FCGR3B	Fc fragment of IgG receptor IIIb	1q23.3
220	FCMR	Fc fragment of IgM receptor	1q32.1
221	FCRL1	Fc receptor like 1	1q23.1
222	FCRL2	Fc receptor like 2	1q23.1
223	FCRL3	Fc receptor like 3	1q23.1
224	FCRL4	Fc receptor like 4	1q23.1
225	FCRL5	Fc receptor like 5	1q23.1
226	FCRL6	Fc receptor like 6	1q23.2
227	FCRLA	Fc receptor like A	1q23.3
228	FCRLB	Fc receptor like B	1q23.3
229	FLT1	Fms related tyrosine kinase 1	13q12.3
230	FLT3	Fms related tyrosine kinase 3	13q12.2
231	FLT4	Fms related tyrosine kinase 4	5q35.3
232	FSTL4	Follistatin like 4	5q31.1
233	GP6	Glycoprotein VI platelet	19q13.42
234	GPA33	Glycoprotein A33	1q24.1
235	HEPACAM	Hepatic and glial cell adhesion molecule	11q24.2
236	HEPACAM2	HEPACAM family member 2	7q21.2
237	HMCN2	Hemicentin 2	9q34.11
238	HSPG2	Heparan sulfate proteoglycan 2	1p36.12
239	ICAM1	Intercellular adhesion molecule 1	19p13.2
240	ICAM2	Intercellular adhesion molecule 2	17q23.3
241	ICAM3	Intercellular adhesion molecule 3	19p13.2
242	ICAM4	Intercellular adhesion molecule 4 (Landsteiner-Wiener blood group)	19p13.2
243	ICAM5	Intercellular adhesion molecule 5	19p13.2
244	IGDCC4	Immunoglobulin superfamily DCC subclass member 4	15q22.31
245	IGLON5	IgLON family member 5	19q13.41
246	IGSF1	Immunoglobulin superfamily member 1	Xq25
247	IGSF3	Immunoglobulin superfamily member 3	1p13.1
248	IGSF5	Immunoglobulin superfamily member 5	21q22.2
249	IGSF9	Immunoglobulin superfamily member 9	1q23.2
250	IGSF9B	Immunoglobulin superfamily member 9B	11q25
251	IGSF21	Immunoglobin superfamily member 21	1p36.13
252	IGSF23	Immunoglobulin superfamily member 23	19q13.31
253	IL1R1	Interleukin 1 receptor type 1	2q11.2-q12.1
254	IL1R2	Interleukin 1 receptor type 2	2q11.2
255	IL1RAP	Interleukin 1 receptor accessory protein	3q28
256	IL1RAPL1	Interleukin 1 receptor accessory protein like 1	Xp21.3-p21.2
257	IL1RAPL2	Interleukin 1 receptor accessory protein like 2	Xq22.3
258	IL1RL1	Interleukin 1 receptor like 1	2q12.1
259	IL1RL2	Interleukin 1 receptor like 2	2q12.1
260	IL6R	Interleukin 6 receptor	1q21.3
261	IL11RA	Interleukin 11 receptor subunit alpha	9p13.3
262	IL12B	Interleukin 12B	5q33.3
263	IL18BP	Interleukin 18 binding protein	11q13.4
264	IL18R1	Interleukin 18 receptor 1	2q12.1
265	IL18RAP	Interleukin 18 receptor accessory protein	2q12.1
266	ISLR2	Immunoglobulin superfamily containing leucine rich repeat 2	15q24.1
267	JAM3	Junctional adhesion molecule 3	11q25
268	KDR	Kinase insert domain receptor	4q12
269	KIR2DL1	Killer cell immunoglobulin like receptor, two Ig domains and long cytoplasmic tail 1	19q13.42
270	KIR2DL2	Killer cell immunoglobulin like receptor, two Ig domains and long cytoplasmic tail 2	19q13.4 alternate reference locus
271	KIR2DL3	Killer cell immunoglobulin like receptor, two Ig domains and long cytoplasmic tail 3	19q13.42
272	KIR2DL4	Killer cell immunoglobulin like receptor, two Ig domains and long cytoplasmic tail 4	19q13.42
273	KIR2DL5A	Killer cell immunoglobulin like receptor, two Ig domains and long cytoplasmic tail 5A	19q13.4 alternate reference locus
274	KIR2DL5B	Killer cell immunoglobulin like receptor, two Ig domains and long cytoplasmic tail 5B	19q13.4 alternate reference locus
275	KIR2DS1	Killer cell immunoglobulin like receptor, two Ig domains and short cytoplasmic tail 1	19q13.4 alternate reference locus
276	KIR2DS2	Killer cell immunoglobulin like receptor, two Ig domains and short cytoplasmic tail 2	19q13.4 alternate reference locus
277	KIR2DS3	Killer cell immunoglobulin like receptor, two Ig domains and short cytoplasmic tail 3	19q13.4 alternate reference locus
278	KIR2DS4	Killer cell immunoglobulin like receptor, two Ig domains and short cytoplasmic tail 4	19q13.42
279	KIR2DS5	Killer cell immunoglobulin like receptor, two Ig domains and short cytoplasmic tail 5	19q13.4 alternate reference locus
280	KIR3DL1	Killer cell immunoglobulin like receptor, three Ig domains and long cytoplasmic tail 1	19q13.42
281	KIR3DL2	Killer cell immunoglobulin like receptor, three Ig domains and long cytoplasmic tail 2	19q13.42
282	KIR3DL3	Killer cell immunoglobulin like receptor, three Ig domains and long cytoplasmic tail 3	19q13.42
283	KIR3DP1	Killer cell immunoglobulin like receptor, three Ig domains pseudogene 1	19q13.42
284	KIR3DS1	Killer cell immunoglobulin like receptor, three Ig domains and short cytoplasmic tail 1	19q13.4 alternate reference locus
285	KIR3DX1	Killer cell immunoglobulin like receptor, three Ig domains X1	19q13.42
286	KIRREL1	Kirre like nephrin family adhesion molecule 1	1q23.1
287	KIRREL2	Kirre like nephrin family adhesion molecule 2	19q13.12
288	KIRREL3	Kirre like nephrin family adhesion molecule 3	11q24.2
289	KIT	KIT proto-oncogene receptor tyrosine kinase	4q12
290	LAG3	Lymphocyte activating 3	12p13.31
291	LAIR1	Leukocyte associated immunoglobulin like receptor 1	19q13.42
292	LAIR2	Leukocyte associated immunoglobulin like receptor 2	19q13.42
293	LEPR	Leptin receptor	1p31.3
294	LILRA1	Leukocyte immunoglobulin like receptor A1	19q13.42
295	LILRA2	Leukocyte immunoglobulin like receptor A2	19q13.4
296	LILRA3	Leukocyte immunoglobulin like receptor A3	19q13.4 alternate reference locus
297	LILRA4	Leukocyte immunoglobulin like receptor A4	19q13.42
298	LILRA5	Leukocyte immunoglobulin like receptor A5	19q13.42
299	LILRA6	Leukocyte immunoglobulin like receptor A6	19q13.42
300	LILRB1	Leukocyte immunoglobulin like receptor B1	19q13.42
301	LILRB2	Leukocyte immunoglobulin like receptor B2	19q13.4
302	LILRB3	Leukocyte immunoglobulin like receptor B3	19q13.42
303	LILRB4	Leukocyte immunoglobulin like receptor B4	19q13.42
304	LILRB5	Leukocyte immunoglobulin like receptor B5	19q13.4
305	LSR	Lipolysis stimulated lipoprotein receptor	19q13.12
306	LY9	Lymphocyte antigen 9	1q23.3
307	MADCAM1	Mucosal vascular addressin cell adhesion molecule 1	19p13.3
308	MAG	Myelin associated glycoprotein	19q13.1
309	MALT1	MALT1 paracaspase	18q21.32
310	MCAM	Melanoma cell adhesion molecule	11q23.3
311	MDGA1	MAM domain containing glycosylphosphatidylinositol anchor 1	6p21.2
312	MDGA2	MAM domain containing glycosylphosphatidylinositol anchor 2	14q21.3
313	MERTK	MER proto-oncogene, tyrosine kinase	2q13
314	MILR1	Mast cell immunoglobulin like receptor 1	17q23.3
315	MMP23A	Matrix metallopeptidase 23A (pseudogene)	1p36.33
316	MMP23B	Matrix metallopeptidase 23B	1p36.33
317	MUSK	Muscle associated receptor tyrosine kinase	9q31.3
318	MXRA5	Matrix remodeling associated 5	Xp22.33
319	MYOM2	Myomesin 2	8p23.3
320	MYOM3	Myomesin 3	1p36.11
321	NCR1	Natural cytotoxicity triggering receptor 1	19q13.42
322	NECTIN1	Nectin cell adhesion molecule 1	11q23.3
323	NECTIN2	Nectin cell adhesion molecule 2	19q13.32
324	NECTIN3	Nectin cell adhesion molecule 3	3q13.13
325	NEO1	Neogenin 1	15q24.1
326	NPHS1	NPHS1, nephrin	19q13.12
327	NPTN	Neuroplastin	15q24.1
328	NRCAM	Neuronal cell adhesion molecule	7q31.1
329	NTRK1	Neurotrophic receptor tyrosine kinase 1	1q23.1
330	OBSL1	Obscurin like 1	2q35
331	OSCAR	Osteoclast associated, immunoglobulin-like receptor	19q13.42
332	PDCD1LG2	Programmed cell death 1 ligand 2	9p24.1
333	PDGFRB	Platelet derived growth factor receptor beta	5q32
334	PDGFRL	Platelet derived growth factor receptor like	8p22
335	PECAM1	Platelet and endothelial cell adhesion molecule 1	17q23.3
336	PSG1	Pregnancy specific beta-1-glycoprotein 1	19q13.2
337	PSG2	Pregnancy specific beta-1-glycoprotein 2	19q13.31
338	PSG3	Pregnancy specific beta-1-glycoprotein 3	19q13.2
339	PSG4	Pregnancy specific beta-1-glycoprotein 4	19q13.31
340	PSG5	Pregnancy specific beta-1-glycoprotein 5	19q13.31
341	PSG6	Pregnancy specific beta-1-glycoprotein 6	19q13.31
342	PSG7	Pregnancy specific beta-1-glycoprotein 7 (gene/pseudogene)	19q13.31
343	PSG8	Pregnancy specific beta-1-glycoprotein 8	19q13.2
344	PSG9	Pregnancy specific beta-1-glycoprotein 9	19q13.31
345	PSG11	Pregnancy specific beta-1-glycoprotein 11	19q13.31
346	PTGFRN	Prostaglandin F2 receptor inhibitor	1p13.1
347	PTK7	Protein tyrosine kinase 7 (inactive)	6p21.1
348	PTPRK	Protein tyrosine phosphatase, receptor type K	6q22.33
349	PTPRM	Protein tyrosine phosphatase, receptor type M	18p11.23
350	PTPRT	Protein tyrosine phosphatase, receptor type T	20q12-q13.11
351	PVR	Poliovirus receptor	19q13.31
352	ROBO3	Roundabout guidance receptor 3	11q24.2
353	SCN1B	Sodium voltage-gated channel beta subunit 1	19q13.11
354	SDK1	Sidekick cell adhesion molecule 1	7p22.2
355	SDK2	Sidekick cell adhesion molecule 2	17q25.1
356	SEMA3A	Semaphorin 3A	7q21.11
357	SEMA3B	Semaphorin 3B	3p21.31
358	SEMA3E	Semaphorin 3E	7q21.11
359	SEMA3F	Semaphorin 3F	3p21.31
360	SEMA3G	Semaphorin 3G	3p21.1
361	SEMA4C	Semaphorin 4C	2q11.2
362	SEMA4D	Semaphorin 4D	9q22.2
363	SEMA4G	Semaphorin 4G	10q24.31
364	SEMA7A	Semaphorin 7A (John Milton Hagen blood group)	15q24.1
365	SIGIRR	Single Ig and TIR domain containing	11p15.5
366	SIGLEC1	Sialic acid binding Ig like lectin 1	20p13
367	SIGLEC5	Sialic acid binding Ig like lectin 5	19q13.41
368	SIGLEC6	Sialic acid binding Ig like lectin 6	19q13.41
369	SIGLEC7	Sialic acid binding Ig like lectin 7	19q13.41
370	SIGLEC8	Sialic acid binding Ig like lectin 8	19q13.33-q13.41
371	SIGLEC9	Sialic acid binding Ig like lectin 9	19q13.3-q13.4
372	SIGLEC10	Sialic acid binding Ig like lectin 10	19q13.41
373	SIGLEC11	Sialic acid binding Ig like lectin 11	19q13.33
374	SIGLEC12	Sialic acid binding Ig like lectin 12 (gene/pseudogene)	19q13.41
375	SIGLEC14	Sialic acid binding Ig like lectin 14	19q13.41
376	SIGLEC15	Sialic acid binding Ig like lectin 15	18q21.1
377	SLAMF1	Signaling lymphocytic activation molecule family member 1	1q23.3
378	SLAMF6	SLAM family member 6	1q23.2-q23.3
379	SLAMF8	SLAM family member 8	1q23.2
380	TARM1	T cell-interacting, activating receptor on myeloid cells 1	19q13.42
381	TEK	TEK receptor tyrosine kinase	9p21.2
382	THY1	Thy-1 cell surface antigen	11q23.3
383	TIE1	Tyrosine kinase with immunoglobulin like and EGF like domains 1	1p34.2
384	TMEM81	Transmembrane protein 81	1q32.1
385	TMIGD1	Transmembrane and immunoglobulin domain containing 1	17q11.2
386	TMIGD2	Transmembrane and immunoglobulin domain containing 2	19p13.3
387	TTN	Titin	2q31.2
388	TYRO3	TYRO3 protein tyrosine kinase	15q15.1
389	VCAM1	Vascular cell adhesion molecule 1	1p21.2
390	VSIG1	V-set and immunoglobulin domain containing 1	Xq22.3
391	VSIG4	V-set and immunoglobulin domain containing 4	Xq12
392	VSIG10	V-set and immunoglobulin domain containing 10	12q24.23
393	VSIG10L	V-set and immunoglobulin domain containing 10 like	19q13.41
394	VSTM1	V-set and transmembrane domain containing 1	19q13.42
395	VTCN1	V-set domain containing T cell activation inhibitor 1	1p13.1-p12
396	ZPBP	Zona pellucida binding protein	7p12.2
397	ZPBP2	Zona pellucida binding protein 2	17q21.1
398	CADM2	Cell adhesion molecule 2	3p12.1
399	CD2	CD2 molecule	1p13.1
400	CD28	CD28 molecule	2q33.2
401	CD58	CD58 molecule	1p13.1
402	CNTN6	Contactin 6	3p26.3
403	CRTAM	Cytotoxic and regulatory T cell molecule	11q24.1
404	FGFRL1	Fibroblast growth factor receptor like 1	4p16.3
405	IZUMO1	Izumo sperm-egg fusion 1	19q13.33
406	IZUMO1R	IZUMO1 receptor, JUNO	11q21
407	JAML	Junction adhesion molecule like	11q23.3
408	JAM2	Junctional adhesion molecule 2	21q21.3
409	LRFN1	Leucine rich repeat and fibronectin type III domain containing 1	19q13.2
410	LRFN2	Leucine rich repeat and fibronectin type III domain containing 2	6p21.2-p21.1
411	LRFN3	Leucine rich repeat and fibronectin type III domain containing 3	19q13.13
412	LRFN4	Leucine rich repeat and fibronectin type III domain containing 4	11q13.1
413	LRFN5	Leucine rich repeat and fibronectin type III domain containing 5	14q21.1
414	LRRC4	Leucine rich repeat containing 4	7q32.1
415	LRRC4B	Leucine rich repeat containing 4B	19q13.33
416	LRRC4C	Leucine rich repeat containing 4C	11p12
417	L1CAM	L1 cell adhesion molecule	Xq28
418	MPZ	Myelin protein zero	1q23.3
419	MPZL2	Myelin protein zero like 2	11q24
420	NCAM1	Neural cell adhesion molecule 1	11q23.2
421	NCAM2	Neural cell adhesion molecule 2	21q21.1
422	NECTIN4	Nectin cell adhesion molecule 4	1q23.3
423	NFASC	Neurofascin	1q32.1
424	ROBO1	Roundabout guidance receptor 1	3p12.3
425	ROBO2	Roundabout guidance receptor 2	3p12.3
426	SIGLECL1	SIGLEC family like 1	19q13.41
427	SIGLEC16	Sialic acid binding Ig like lectin 16 (gene/pseudogene)	19q13.33
428	SIRPA	Signal regulatory protein alpha	20p13
429	SIRPG	Signal regulatory protein gamma	20p13
430	UNC5A	Unc-5 netrin receptor A	5q35.2
431	UNC5B	Unc-5 netrin receptor B	10q22.1
432	UNC5D	Unc-5 netrin receptor D	8p12
433	CLDN1	Claudin 1	3q28
434	CLDN2	Claudin 2	Xq22.3
435	CLDN3	Claudin 3	7q11.23
436	CLDN4	Claudin 4	7q11.23
437	CLDN5	Claudin 5	22q11.21
438	CLDN6	Claudin 6	16p13.3
439	CLDN7	Claudin 7	17p13.1
440	CLDN8	Claudin 8	21q22.11
441	CLDN9	Claudin 9	16p13.3
442	CLDN10	Claudin 10	13q32.1
443	CLDN11	Claudin 11	3q26.2
444	CLDN12	Claudin 12	7q21.13
445	CLDN14	Claudin 14	21q22.13
446	CLDN15	Claudin 15	7q22.1
447	CLDN16	Claudin 16	3q28
448	CLDN17	Claudin 17	21q21.3
449	CLDN18	Claudin 18	3q22.3
450	CLDN19	Claudin 19	1p34.2
451	CLDN20	Claudin 20	6q25.3
452	CLDN22	Claudin 22	4q35.1
453	CLDN23	Claudin 23	8p23.1
454	CLDN24	Claudin 24	4q35.1
455	CLDN25	Claudin 25	11q23.2
456	OCDN	Ocludin
457	SELE	Selectin E	1q24.2
458	SELL	Selectin L	1q24.2
459	SELP	Selectin P	1q24.2
460	GJA1	Gap junction protein alpha 1	6q22.31
461	GJA3	Gap junction protein alpha 3	13q12.11
462	GJA4	Gap junction protein alpha 4	1p34.3
463	GJA5	Gap junction protein alpha 5	1q21.2
464	GJA6P	Gap junction protein alpha 6 pseudogene	Xp22.13
465	GJA8	Gap junction protein alpha 8	1q21.2
466	GJA9	Gap junction protein alpha 9	1p34.3
467	GJA10	Gap junction protein alpha 10	6q15
468	GJB1	Gap junction protein beta 1	Xq13.1
469	GJB2	Gap junction protein beta 2	13q12.11
470	GJB3	Gap junction protein beta 3	1p34.3
471	GJB4	Gap junction protein beta 4	1p34.3
472	GJB5	Gap junction protein beta 5	1p34.3
473	GJB6	Gap junction protein beta 6	13q12.11
474	GJB7	Gap junction protein beta 7	6q14.3-q15
475	GJC1	Gap junction protein gamma 1	17q21.31
476	GJC2	Gap junction protein gamma 2	1q42.13
477	GJC3	Gap junction protein gamma 3	7q22.1
478	GJD2	Gap junction protein delta 2	15q14
479	GJD3	Gap junction protein delta 3	17q21.2
480	GJD4	Gap junction protein delta 4	10p11.21
481	GJE1	Gap junction protein epsilon 1	6q24.1
482	AJAP1	Adherens junctions associated protein 1	1p36.32
483	FAM129B	Family with sequence similarity 129 member B	9q34.11
484	EPHA1	EPH receptor A1	7q34-q35
485	EPHA2	EPH receptor A2	1p36.13
486	EPHA3	EPH receptor A3	3p11.1
487	EPHA4	EPH receptor A4	2q36.1
488	EPHA5	EPH receptor A5	4q13.1-q13.2
489	EPHA6	EPH receptor A6	3q11.2
490	EPHA7	EPH receptor A7	6q16.1
491	EPHA8	EPH receptor A8	1p36.12
492	EPHA10	EPH receptor A10	1p34.3
493	EPHB1	EPH receptor B1	3q22.2
494	EPHB2	EPH receptor B2	1p36.12
495	EPHB3	EPH receptor B3	3q27.1
496	EPHB4	EPH receptor B4	7q22.1
497	EPHB6	EPH receptor B6	7q34
498	EFNA1	Ephrin A1	1q22
499	EFNA2	Ephrin A2	19p13.3
500	EFNA3	Ephrin A3	1q21.3
501	EFNA4	Ephrin A4	1q21.3
502	EFNA5	Ephrin A5	5q21.3
503	EFNB1	Ephrin B1	Xq13.1
504	EFNB2	Ephrin B2	13q33.3
505	EFNB3	Ephrin B3	17p13.1
506	ATP1B2	ATPase Na+/K+ transporting subunit beta 2	17p13.1
507	NRXN1	Neurexin 1	2p16.3
508	NRXN2	Neurexin 2	11q13.1
509	NRXN3	Neurexin 3	14q24.3-q31.1
510	NLGN1	Neuroligin 1	3q26.31
511	NLGN2	Neuroligin 2	17p13.1
512	NLGN3	Neuroligin 3	Xq13.1
513	NLGN4	Neuroligin 4 X-linked	Xp22.32-p22.31
514	NLGN4Y	Neuroligin 4 Y-linked	Yq11.221
515	CNTNAP2	Contactin associated protein like 2	7q35-q36.1
516	DAG1	Dystroglycan 1	3p21.31
517	ASTN1	Astrotactin 1	1q25.2
518	ASTN2	Astrotactin 2	9q33.1

## Sheet: Supple. Table 2
Supplementary Table 2: Differentially regulated CAMs in different datasets
		TCGA Agilent				Rembrandt				GSE22866				GSE7696
Sl. No.	Gene symbol	Avgerage GBM	Avgerage Normal	Log2 fold change	p-value	Avgerage GBM	Avgerage Normal	Log2 fold change	p-value	Avgerage GBM	Avgerage Normal	Log2 fold change	p-value	Avgerage GBM	Avgerage Normal	Log2 fold change	p-value
Upregulated CAMs
1	ITGA4	2.34246	3e-10	2.34246	6.26447e-11	1.61455	0	1.61455	1.43e-09	0.895403	0	0.895403	2.97513e-05	0.193032	0	0.193032	0.0361199
2	ITGA1	2.26877	-4e-10	2.26877	2.6097e-08	NA	NA	NA	NA	2.74185	0	2.74185	7.85141e-07	1.01407	2.5e-10	1.01407	1.45044e-12
3	IL1RAP	2.23547	-1e-10	2.23547	2.62995e-10	1.30771	2.85714e-10	1.30771	1.74451e-08	1.78349	0	1.78349	3.21801e-14	0.94974	0	0.94974	1.34578e-06
4	CD58	2.05251	0	2.05251	1.04231e-06	1.66999	-4.28571e-10	1.66999	6.75628e-19	1.91925	0	1.91925	2.00837e-15	1.37502	-5e-10	1.37502	0.000170132
5	VCAM1	2.03758	0	2.03758	0.000805321	1.58885	2.85714e-10	1.58885	3.75121e-11	2.87213	0	2.87213	3.45348e-07	2.58434	2.5e-10	2.58434	0.00442427
6	CD48	1.95092	0	1.95092	0.000219855	0.254777	-1.78571e-10	0.254777	0.040707	1.68586	-3.33333e-10	1.68586	4.36625e-08	0.191163	2.5e-10	0.191163	0.153383
7	IL1R2	1.91793	9.02056e-18	1.91793	1.34887e-06	0.852866	0	0.852866	0.000108084	0.824116	0	0.824116	0.0967878	0.191738	2.5e-10	0.191738	0.125197
8	FCGR2B	1.90605	0	1.90605	0.000406943	1.31221	2.85714e-10	1.31221	4.78485e-09	1.58769	1.66667e-10	1.58769	1.34741e-06	0.405848	0	0.405848	0.117127
9	MXRA5	1.88955	0	1.88955	6.44237e-13	1.29377	3.21429e-10	1.29377	1.39647e-16	2.44764	0	2.44764	1.08734e-14	2.27465	2.5e-10	2.27465	0.000482874
10	FCGR2A	1.87572	0	1.87572	1.02994e-06	0.906386	-2.5e-10	0.906386	4.14137e-07	1.83121	1.66667e-10	1.83121	4.78088e-07	NA	NA	NA	NA
11	LILRB3	1.77952	0	1.77952	1.16528e-05	0.729278	-1.42857e-10	0.729278	0.000342287	2.94876	1.66667e-10	2.94876	0.00219218	0.0389462	0	0.0389462	0.635569
12	SIGLEC7	1.7363	4e-10	1.7363	3.36338e-09	0.853122	-2.5e-10	0.853122	8.69581e-07	1.2354	-1.66667e-10	1.2354	6.68266e-10	0.0364379	2.5e-10	0.0364379	0.252825
13	SIGLEC9	1.69248	0	1.69248	8.18365e-07	0.737305	1.42857e-10	0.737305	0.000421669	1.42407	0	1.42407	1.29931e-11	0.0264587	-2.5e-10	0.0264587	0.574258
14	ITGA7	1.62056	3e-10	1.62056	2.94067e-19	1.61679	-3.57143e-11	1.61679	1.35081e-36	1.5065	3.33333e-10	1.5065	0.00052157	0.691286	-2.5e-10	0.691286	0.00205448
15	LAIR1	1.61398	0	1.61398	1.95887e-07	1.52602	7.14286e-11	1.52602	8.1473e-11	1.41153	-1.66667e-10	1.41153	1.87814e-05	0.21618	-2.5e-10	0.21618	0.347234
16	PCDH12	1.60891	0	1.60891	1.10288e-06	1.18987	2.5e-10	1.18987	1.18489e-07	1.49787	3.33333e-10	1.49787	3.55023e-08	0.69677	0	0.69677	0.0253729
17	PCDH18	1.55385	0	1.55385	1.28043e-06	0.866047	-3.57143e-11	0.866047	1.79943e-08	1.05028	5e-10	1.05028	0.00256282	0.869338	0	0.869338	0.000306182
18	ITGB2	1.54168	-1.11022e-17	1.54168	2.31115e-06	1.65039	-4.64286e-10	1.65039	2.98981e-11	2.38325	-1.66667e-10	2.38325	0.000100727	0.645469	2.5e-10	0.645469	0.153102
19	CD2	1.5321	0	1.5321	6.52626e-07	0.224017	-1.07143e-10	0.224017	0.0512894	1.45666	0	1.45666	0.000776614	0.0680244	-2.5e-10	0.0680244	0.723285
20	ITGAV	1.5112	0	1.5112	1.60372e-05	0.843884	2.85714e-10	0.843884	3.33796e-17	1.16315	0	1.16315	0.000111368	0.999809	0	0.999809	0.0128385
21	SLAMF8	1.50431	1e-10	1.50431	5.15665e-09	1.69383	-1.07143e-10	1.69383	3.53186e-09	3.25838	-3.33333e-10	3.25838	7.38671e-15	0.451111	2.5e-10	0.451111	0.0969712
22	PCDHB16	1.438	0	1.438	9.67517e-09	1.53554	-3.21429e-10	1.53554	4.60017e-21	1.31899	-3.33333e-10	1.31899	1.82438e-09	1.40963	-2.5e-10	1.40963	4.28411e-09
23	ITGB4	1.4315	2e-10	1.4315	1.55523e-06	1.29702	-7.14286e-11	1.29702	5.8842e-16	1.57771	-3.33333e-10	1.57771	0.00985587	0.102788	2.5e-10	0.102788	0.238793
24	CLDN23	1.41616	1.66533e-17	1.41616	5.132e-06	0.893943	1.78571e-10	0.893943	4.41568e-07	0.952766	-3.33333e-10	0.952766	5.98354e-06	0.121212	2.5e-10	0.121212	5.74064e-05
25	CDH11	1.37347	0	1.37347	1.78284e-07	0.603882	2.5e-10	0.603882	1.22173e-11	1.7608	3.33333e-10	1.7608	2.62568e-10	0.692283	0	0.692283	0.000154538
26	PCDHB2	1.35133	0	1.35133	1.77989e-08	0.672287	3.92857e-10	0.672287	1.09192e-06	1.30373	1.66667e-10	1.30373	2.43086e-08	0.80343	0	0.80343	1.09076e-05
27	PCDHB8	1.29486	-4e-10	1.29486	1.49558e-08	0.66641	-3.57143e-10	0.66641	0.00222873	1.2812	1.66667e-10	1.2812	4.49651e-06	NA	NA	NA	NA
28	ITGA2	1.29219	0	1.29219	3.4194e-06	0.79514	2.5e-10	0.79514	6.14583e-08	0.487741	-3.33333e-10	0.487741	0.00025693	0.670425	-2.5e-10	0.670425	0.0220193
29	SIGLEC5	1.28692	-1.52656e-17	1.28692	2.79242e-08	0.361553	-1.78571e-10	0.361553	0.0471062	0.639897	-1.66667e-10	0.639897	0.00782792	-0.0706718	2.5e-10	-0.0706718	0.582742
30	ITGB1	1.27783	1e-10	1.27783	6.99449e-10	0.226235	-1.78571e-10	0.226235	0.0120815	1.95386	-3.33333e-10	1.95386	1.75318e-08	1.10455	2.5e-10	1.10455	0.00954013
31	LILRB2	1.26199	-4e-10	1.26199	0.000573145	1.58433	-7.14286e-11	1.58433	8.54015e-09	2.16929	0	2.16929	0.00018396	0.251174	-5e-10	0.251174	0.0577462
32	EFNA4	1.23848	3e-10	1.23848	1.34209e-06	1.76525	-7.14286e-11	1.76525	2.94425e-10	1.37699	3.33333e-10	1.37699	7.11867e-12	0.550729	2.5e-10	0.550729	0.00907554
33	CD33	1.23022	0	1.23022	1.0554e-05	0.41171	-3.92857e-10	0.41171	0.00137394	1.44007	0	1.44007	1.66485e-07	-0.101915	2.5e-10	-0.101915	0.502114
34	JAM2	1.22339	0	1.22339	4.70292e-08	0.998375	-1.07143e-10	0.998375	2.8733e-27	1.42611	-3.33333e-10	1.42611	3.12373e-09	1.28659	-2.5e-10	1.28659	0.000744383
35	ITGB8	1.20332	4e-10	1.20332	5.98691e-09	0.969357	-1.78571e-10	0.969357	8.14998e-16	1.36205	-3.33333e-10	1.36205	1.84565e-06	1.07099	2.5e-10	1.07099	5.34102e-15
36	GJA4	1.18258	0	1.18258	1.36432e-08	0.52092	1.07143e-10	0.52092	0.000532437	0.637043	0	0.637043	0.0650169	0.249128	2.5e-10	0.249128	0.0543106
37	FCGR3A	1.13806	1.94289e-17	1.13806	9.01636e-06	NA	NA	NA	NA	2.87118	0	2.87118	4.43443e-05	NA	NA	NA	NA
38	PCDHB11	1.13649	0	1.13649	1.87026e-08	2.06307	1.42857e-10	2.06307	2.66076e-19	1.15929	-3.33333e-10	1.15929	1.5965e-05	0.378216	-2.5e-10	0.378216	1.2434e-15
39	PTGFRN	1.13176	1e-10	1.13176	1.12596e-08	1.37632	-1.78571e-10	1.37632	1.4135e-19	0.983996	0	0.983996	0.000220742	1.55718	0	1.55718	6.05231e-09
40	BOC	1.12199	2.77556e-17	1.12199	6.40758e-07	1.23498	-1.42857e-10	1.23498	2.12914e-19	0.815599	-1.66667e-10	0.815599	2.12687e-06	0.718991	0	0.718991	0.000372064
41	PCDHB7	1.10974	0	1.10974	2.75946e-28	1.2412	-3.57143e-11	1.2412	6.63064e-16	1.50234	-1.66667e-10	1.50234	6.68515e-08	1.82082	0	1.82082	2.83733e-07
42	MALT1	1.09354	0	1.09354	4.30778e-07	0.924979	0	0.924979	5.71713e-16	1.08665	0	1.08665	1.133e-06	0.706729	0	0.706729	0.0015881
43	ITGB3	1.07843	-4e-10	1.07843	4.33398e-06	0.593308	-7.14286e-11	0.593308	3.99191e-08	0.700637	3.33333e-10	0.700637	1.53255e-06	0.0654546	0	0.0654546	0.134722
44	CELSR1	1.07159	0	1.07159	5.3446e-07	0.245081	-2.5e-10	0.245081	0.238184	1.71837	3.33333e-10	1.71837	1.44138e-13	0.084356	-2.5e-10	0.084356	0.0583926
45	CDH6	1.06043	-4e-10	1.06043	4.23735e-07	0.184087	3.57143e-10	0.184087	0.0513836	0.961355	1.66667e-10	0.961355	7.6928e-05	0.449245	-2.5e-10	0.449245	0.00173196
46	DAG1	1.05059	0	1.05059	8.69293e-09	0.609491	-1.42857e-10	0.609491	3.9186e-22	0.589042	-1.66667e-10	0.589042	1.21122e-10	0.436043	2.5e-10	0.436043	0.0238108
47	PCDHB9	1.04162	0	1.04162	2.1736e-05	1.21692	2.85714e-10	1.21692	2.5079e-08	1.10875	-3.33333e-10	1.10875	5.74989e-09	0.436362	4.45e-18	0.436362	0.0120567
48	MPZL2	1.00144	0	1.00144	0.000154993	1.21404	-4.64286e-10	1.21404	1.28685e-08	NA	NA	NA	NA	0.135668	0	0.135668	0.0910391
49	F11R	0.99779	-3e-10	0.99779	3.55207e-06	0.702064	2.14286e-10	0.702064	3.74611e-11	0.834162	1.66667e-10	0.834162	0.000655538	-0.072994	-2.5e-10	-0.072994	0.51906
50	HSPG2	0.983752	0	0.983752	3.10236e-08	3.13634	-7.14286e-11	3.13634	7.9154e-28	0.68211	1.66667e-10	0.68211	6.66817e-15	0.187742	0	0.187742	0.332301
51	CILP	0.966985	0	0.966985	3.56099e-07	-0.216875	7.14285e-11	-0.216875	0.0184434	0.915971	0	0.915971	9.93801e-06	0.00651235	0	0.00651235	0.953454
52	ITGA5	0.941479	-1e-10	0.941479	1.08442e-07	2.07809	-1.07143e-10	2.07809	1.71684e-10	1.66469	0	1.66469	0.000106805	0.728861	2.5e-10	0.728861	0.000488885
53	SIGLEC10	0.937455	0	0.937455	8.32551e-05	0.671876	9.91271e-18	0.671876	7.24273e-06	0.943865	3.33333e-10	0.943865	2.35001e-05	0.302257	-2.5e-10	0.302257	0.140037
54	IGSF5	0.917396	0	0.917396	1.05455e-06	1.14982	2.14286e-10	1.14982	1.29766e-08	NA	NA	NA	NA	0.225563	0	0.225563	0.250899
55	EFNB1	0.908361	0	0.908361	8.49702e-06	0.807111	-3.21429e-10	0.807111	5.57558e-06	1.3413	3.33333e-10	1.3413	1.53355e-07	-0.0153506	0	-0.0153506	0.907093
56	CDH15	0.89705	0	0.89705	1.40663e-10	0.00553622	0	0.00553622	0.953925	0.909293	0	0.909293	1.31138e-06	0.00797425	2.5e-10	0.00797425	0.915904
57	EFNA1	0.894308	1e-10	0.894308	0.000972335	0.972159	4.28571e-10	0.972159	2.7957e-06	1.04284	3.33333e-10	1.04284	0.0105867	0.458646	2.5e-10	0.458646	0.183015
58	PDCD1LG2	0.884999	0	0.884999	5.65382e-12	-0.0506819	-1.07143e-10	-0.0506819	0.615934	0.243818	1.66667e-10	0.243818	0.00767045	-0.00363999	5e-10	-0.00363999	0.950462
59	PCDHB3	0.880856	0	0.880856	0.000103056	0.769556	3.57143e-11	0.769556	2.30804e-07	NA	NA	NA	NA	0.677785	-2.5e-10	0.677785	6.8117e-09
60	SELL	0.87358	4e-10	0.87358	5.26148e-06	0.452855	2.85714e-10	0.452855	0.0038272	0.228366	-3.33333e-10	0.228366	0.0179543	0.288381	-2.5e-10	0.288381	0.049542
61	LILRB1	0.860518	-3e-10	0.860518	4.76619e-05	1.27889	2.85714e-10	1.27889	1.09529e-05	0.89746	-5e-10	0.89746	0.0107081	0.324816	-2.5e-10	0.324816	0.143666
62	CD84	0.850696	0	0.850696	2.17429e-07	0.24412	-3.96508e-18	0.24412	0.0288418	0.816011	0	0.816011	1.98177e-05	0.0323163	2.5e-10	0.0323163	0.699302
63	PCDHGC3	0.84875	0	0.84875	6.2361e-05	0.961952	0	0.961952	1.19075e-11	0.643959	-1.66667e-10	0.643959	2.67741e-05	0.110764	0	0.110764	0.0233841
64	ITGA6	0.828163	0	0.828163	3.78956e-06	0.419649	-2.14286e-10	0.419649	5.03987e-06	1.099	-3.33333e-10	1.099	8.13218e-07	0.823292	2.5e-10	0.823292	0.00958178
65	ITGB5	0.820365	-3e-10	0.820365	4.75839e-06	0.310555	-2.5e-10	0.310555	3.75008e-05	0.84453	-3.33333e-10	0.84453	0.00029023	0.428471	0	0.428471	0.00541205
66	DSC3	0.816897	0	0.816897	0.000402809	-0.254733	-2.14286e-10	-0.254733	0.106165	0.0217877	1.66667e-10	0.0217877	0.530661	-0.0328818	0	-0.0328818	0.477467
67	DCHS1	0.816085	0	0.816085	4.84243e-06	0.660133	1.78571e-10	0.660133	3.56563e-16	1.07935	-3.33333e-10	1.07935	1.31164e-08	0.72712	2.5e-10	0.72712	6.32359e-08
68	EPHB3	0.815128	-2.22045e-17	0.815128	0.000119909	0.37166	1.78571e-10	0.37166	0.00013589	0.330834	-1.66667e-10	0.330834	0.187831	0.177033	-2.5e-10	0.177033	0.0326853
69	CD28	0.813625	0	0.813625	0.00837805	-0.0997806	1.07143e-10	-0.0997806	0.54908	0.513049	-3.33333e-10	0.513049	8.26289e-07	-0.0319089	2.5e-10	-0.031909	0.261782
70	PCDHGA3	0.800116	4e-10	0.800116	1.06621e-09	0.220107	3.57143e-11	0.220107	0.140122	0.571229	-3.33333e-10	0.571229	1.03128e-05	0.0384847	-2.5e-10	0.0384847	0.380576
71	ICAM1	0.792915	-2e-10	0.792915	0.0087766	0.765753	-2.85714e-10	0.765753	2.16135e-06	1.67617	1.66667e-10	1.67617	1.20421e-06	0.156718	2.5e-10	0.156718	0.241608
72	MCAM	0.775707	0	0.775707	6.89114e-08	0.714745	-7.14286e-11	0.714745	5.64302e-13	1.19543	-3.33333e-10	1.19543	2.92778e-05	0.656873	-2.5e-10	0.656873	0.0317687
73	GJA3	0.767765	0	0.767765	1.58415e-05	0.257922	7.14286e-11	0.257922	0.00256162	-0.128309	-3.33333e-10	-0.128309	0.281916	0.14303	0	0.14303	0.050536
74	CD86	0.767611	0	0.767611	0.00216272	0.673529	-2.5e-10	0.673529	2.04142e-05	1.232	-3.33333e-10	1.232	0.0124442	0.484671	0	0.484671	0.0611611
75	CDH2	0.76653	0	0.76653	1.20694e-05	0.763423	-3.57143e-11	0.763423	2.9672e-28	1.01905	3.33333e-10	1.01905	1.67431e-06	0.679897	0	0.679897	1.96077e-05
76	EPHA2	0.754831	0	0.754831	4.85604e-06	1.57066	3.92857e-10	1.57066	2.9095e-07	0.672903	1.66667e-10	0.672903	1.12777e-05	0.348361	0	0.348361	0.019048
77	PCDHGB2	0.746934	1e-10	0.746934	3.70812e-13	NA	NA	NA	NA	0.475596	-1.66667e-10	0.475596	6.04875e-05	NA	NA	NA	NA
78	FCER1A	0.745749	0	0.745749	0.0225155	-0.0687374	-1.07143e-10	-0.0687374	0.639862	0.832743	0	0.832743	0.000788335	0.1409	-2.5e-10	0.1409	0.132499
79	NCR1	0.728784	-2e-10	0.728784	0.000264886	-0.503551	-7.14285e-11	-0.503551	0.00778615	0.068932	3.33333e-10	0.068932	0.427127	0.0112004	5e-10	0.0112004	0.786416
80	IL18RAP	0.726079	0	0.726079	9.66242e-05	0.132314	-2.5e-10	0.132314	0.388332	0.161253	3.33333e-10	0.161253	0.609586	0.0324916	0	0.0324916	0.588282
81	ITGA3	0.724425	2e-10	0.724425	5.47662e-11	0.80158	1.07143e-10	0.80158	2.51392e-09	1.33074	1.66667e-10	1.33074	1.01939e-05	NA	NA	NA	NA
82	SIGLEC1	0.699324	-1e-10	0.699324	7.36964e-07	1.43403	2.14286e-10	1.43403	1.32649e-14	0.74786	5e-10	0.74786	2.47345e-08	0.200213	-2.5e-10	0.200213	0.116407
83	SIGLEC11	0.69262	0	0.69262	0.000939948	0.0488015	-7.14285e-11	0.0488015	0.769811	0.385346	0	0.385346	0.115166	-0.0155422	5e-10	-0.0155422	0.833691
84	CDH17	0.687123	1e-10	0.687123	2.77764e-05	-1.1607	-3.57142e-11	-1.1607	0.000107442	-0.0536388	0	-0.0536388	0.307747	-0.174704	-5e-10	-0.174704	0.0185857
85	CDH5	0.679983	3e-10	0.679983	4.04533e-07	0.587861	3.57143e-11	0.587861	5.46733e-10	0.117344	1.66667e-10	0.117344	0.372255	0.897731	2.5e-10	0.897731	0.00783261
86	ESAM	0.679888	3e-10	0.679888	6.29016e-09	0.857926	-1.78571e-10	0.857926	3.581e-09	0.585821	0	0.585821	0.176518	0.429055	-5e-10	0.429055	9.19493e-08
87	LILRA2	0.677414	0	0.677414	0.000295543	0.809146	-2.14286e-10	0.809146	7.74542e-07	0.845098	3.33333e-10	0.845098	0.000275377	0.0906179	2.5e-10	0.0906179	0.30572
88	PCDHA9	0.648411	1e-10	0.648411	0.0166698	0.00658748	1.07143e-10	0.00658748	0.943039	0.285521	-1.66667e-10	0.285521	0.016151	0.200367	2.5e-10	0.200367	0.165486
89	ICAM3	0.646153	0	0.646153	0.0023479	1.3482	-3.57143e-10	1.3482	2.85339e-07	0.800852	3.33333e-10	0.800852	0.0362701	0.885153	0	0.885153	3.08259e-10
90	PTK7	0.623906	0	0.623906	4.94687e-06	0.927668	2.85714e-10	0.927668	6.26548e-07	1.00678	0	1.00678	0.00559317	-0.0420504	-2.5e-10	-0.0420504	0.618176
91	ITGA10	0.617519	-4e-10	0.617519	1.35424e-07	0.0860682	-2.85714e-10	0.0860682	0.184028	0.209987	1.66667e-10	0.209987	0.0338129	0.116187	2.5e-10	0.116187	0.0337367
92	PCDHB10	0.607916	0	0.607916	0.00031293	0.700193	-2.5e-10	0.700193	1.56268e-18	0.79287	-1.66667e-10	0.79287	0.0124581	1.12328	-2.5e-10	1.12328	3.38913e-07
93	CDH26	0.601212	3e-10	0.601212	0.000229774	-0.232208	-3.57143e-11	-0.232208	0.127695	0.0648246	-3.33333e-10	0.0648246	0.234542	-0.0179376	-5e-10	-0.0179376	0.367069
94	IL18BP	0.595823	3e-10	0.595823	0.000131479	0.991035	3.57143e-10	0.991035	2.03194e-07	0.771488	0	0.771488	0.020759	0.154264	2.5e-10	0.154264	0.18552
Downregulated CAMs
326	CLDN14	-0.58163	0	-0.58163	0.0316778	-0.442974	4.28571e-10	-0.442974	0.00309993	-0.0306836	0	-0.0306836	0.961713	-0.0614208	0	-0.0614208	0.146059
327	GJB7	-0.583268	-4e-10	-0.583268	0.000295667	NA	NA	NA	NA	-0.221139	3.33333e-10	-0.221139	0.416089	NA	NA	NA	NA
328	DSC1	-0.591684	3e-10	-0.591684	0.0307602	-0.902191	-3.92857e-10	-0.902191	0.00287949	-0.243234	0	-0.243234	0.00792237	-0.107271	-2.5e-10	-0.107271	0.0636829
329	PCDHB4	-0.598719	-4e-10	-0.598719	0.00532685	-0.723245	1.78571e-10	-0.723245	1.88381e-14	-0.337961	3.33333e-10	-0.337961	0.107987	-0.18976	-2.5e-10	-0.18976	0.289533
330	CLDN6	-0.599719	-3e-10	-0.599719	0.000112481	-0.0786532	-2.14286e-10	-0.0786532	0.528353	0.0702815	-1.66667e-10	0.0702815	0.55617	-0.146295	2.5e-10	-0.146295	0.131857
331	NLGN2	-0.610136	0	-0.610136	0.000379809	-0.160774	7.14286e-11	-0.160774	0.000504963	-0.706392	0	-0.706392	0.000146661	-0.152861	0	-0.152861	0.00102198
332	ROBO2	-0.629739	-1e-10	-0.629739	0.00653072	-0.953799	4.64286e-10	-0.953799	4.15521e-13	0.0747845	0	0.0747845	0.618258	0.27633	-2.5e-10	0.27633	0.337662
333	EPHB1	-0.639071	0	-0.639071	0.00420221	-0.343017	4.64286e-10	-0.343017	0.000451177	-0.45848	0	-0.45848	0.0910752	-0.2121	-2.5e-10	-0.2121	0.0827396
334	ITGB7	-0.658239	0	-0.658239	2.24985e-06	0.231428	2.5e-10	0.231428	0.242238	0.058315	1.66667e-10	0.058315	0.819831	0.0935139	-5e-10	0.0935139	0.133794
335	CELSR2	-0.682889	2e-10	-0.682889	3.30323e-05	-0.692693	-3.21429e-10	-0.692693	2.3656e-24	-1.23149	3.33333e-10	-1.23149	4.81932e-06	-0.483464	-2.5e-10	-0.483464	3.97857e-05
336	EFNB3	-0.691862	-2e-10	-0.691862	5.29702e-06	-0.888066	-2.14286e-10	-0.888066	1.25004e-12	-1.29252	0	-1.29252	2.95522e-07	-0.631036	2.5e-10	-0.631036	3.51268e-05
337	NRXN2	-0.697842	0	-0.697842	3.89684e-07	-1.25851	-3.57143e-10	-1.25851	1.5071e-25	-2.11261	3.33333e-10	-2.11261	2.23214e-12	-0.83757	-2.5e-10	-0.83757	1.91322e-09
338	NPHS1	-0.735351	0	-0.735351	8.78257e-05	-0.685137	-2.14286e-10	-0.685137	0.000577134	-0.837809	3.33333e-10	-0.837809	0.00346236	-0.102472	-2.5e-10	-0.102472	0.0719597
339	AMIGO2	-0.752653	0	-0.752653	0.000473174	-0.177592	-3.57143e-10	-0.177592	0.104384	-0.104409	3.33333e-10	-0.104409	0.632684	0.121656	2.5e-10	0.121656	0.558847
340	NFASC	-0.759648	0	-0.759648	6.88505e-05	-0.116087	2.5e-10	-0.116087	0.207771	NA	NA	NA	NA	-0.236974	0	-0.236974	0.22711
341	UNC5A	-0.760167	0	-0.760167	7.72253e-05	-1.66264	-1.07143e-10	-1.66264	1.08956e-19	-2.86826	3.33333e-10	-2.86826	1.73338e-08	-2.9919	5e-10	-2.9919	1.5853e-19
342	CD244	-0.765387	0	-0.765387	0.000229787	-0.400599	-2.14286e-10	-0.400599	0.00322678	-0.374648	-1.66667e-10	-0.374648	0.102415	-0.040526	-1.95e-18	-0.040526	0.552146
343	CLDN11	-0.791268	-3e-10	-0.791268	1.28502e-08	-0.774739	7.14286e-11	-0.774739	8.09964e-08	-0.182808	1.66667e-10	-0.182808	0.561466	-0.927776	2.5e-10	-0.927776	0.00447469
344	CNTN5	-0.799878	2e-10	-0.799878	0.000825012	-1.64165	7.14286e-11	-1.64165	2.95707e-19	-0.221124	0	-0.221124	0.0323216	-0.228594	2.5e-10	-0.228594	0.0858547
345	MDGA2	-0.820996	-3e-10	-0.820996	4.73589e-05	-1.11321	1.07143e-10	-1.11321	2.43168e-10	NA	NA	NA	NA	-0.16099	0	-0.16099	0.361496
346	NCAM1	-0.84226	-2e-10	-0.84226	5.76401e-05	-1.16655	-1.78571e-10	-1.16655	7.3203e-14	-0.571707	0	-0.571707	0.000987095	-0.677113	2.5e-10	-0.677113	0.00663388
347	LRRC4C	-0.8504	0	-0.8504	8.96843e-10	-1.28566	-1.42857e-10	-1.28566	8.56015e-28	-1.4552	-3.33333e-10	-1.4552	3.41258e-09	-0.505356	0	-0.505356	0.0559632
348	CD22	-0.883534	0	-0.883534	0.000788224	-1.21718	0	-1.21718	4.33152e-06	-1.1705	-1.66667e-10	-1.1705	0.00196317	-0.25616	2.5e-10	-0.25616	0.0182199
349	CDH20	-0.901353	0	-0.901353	3.67315e-05	-0.322377	3.57143e-10	-0.322377	0.196474	-0.48273	1.66667e-10	-0.48273	0.0277338	-0.182559	0	-0.182559	0.0259517
350	CDH16	-0.940448	0	-0.940448	0.0243296	-0.0670451	-3.57143e-10	-0.0670451	0.724279	-0.0760519	1.66667e-10	-0.0760519	0.668741	-0.0700551	-2.5e-10	-0.0700551	0.368622
351	FLT3	-0.940657	0	-0.940657	8.78802e-06	-0.581394	-3.57143e-10	-0.581394	0.000182085	-0.872128	-1.66667e-10	-0.872128	0.000317773	-0.396789	-2.5e-10	-0.396789	0.00927254
352	ADAMTSL3	-0.951138	2e-10	-0.951138	1.67524e-05	-0.387191	-2.85714e-10	-0.387191	2.09228e-05	-0.605311	1.66667e-10	-0.605311	4.48041e-06	-0.271406	0	-0.271406	5.29767e-06
353	SEMA3G	-0.985036	0	-0.985036	3.39937e-07	-1.03885	4.64286e-10	-1.03885	2.75063e-20	-1.67657	5e-10	-1.67657	5.80332e-13	-0.545632	-2.5e-10	-0.545632	0.097252
354	SEMA4G	-0.989769	0	-0.989769	1.15706e-08	-0.458691	1.42857e-10	-0.458691	0.000106521	-0.719055	-1.66667e-10	-0.719055	0.000695281	-0.185106	2.5e-10	-0.185106	0.108021
355	PCDH15	-1.03283	0	-1.03283	1.07048e-06	-0.506865	-1.42857e-10	-0.506865	0.00622744	0.040544	1.66667e-10	0.040544	0.402569	-0.0831402	-2.5e-10	-0.0831402	0.0840389
356	CLSTN1	-1.03464	-4e-10	-1.03464	2.2244e-06	-1.1036	2.14286e-10	-1.1036	4.33509e-27	-1.78819	-3.33333e-10	-1.78819	3.07943e-06	-1.06492	0	-1.06492	3.66039e-08
357	CDH19	-1.05166	0	-1.05166	1.18176e-05	-0.837519	7.14286e-11	-0.837519	4.8619e-05	-0.181646	5e-10	-0.181646	0.549313	-0.912834	0	-0.912834	0.00719573
358	CNTN2	-1.05185	-1e-10	-1.05185	5.86129e-07	-2.09443	0	-2.09443	3.38972e-12	-2.47148	-3.33333e-10	-2.47148	6.62336e-05	-1.76334	2.5e-10	-1.76334	0.00594252
359	PCDH19	-1.06071	-1e-10	-1.06071	3.46875e-07	-1.54623	2.85714e-10	-1.54623	4.60256e-22	-1.89699	3.33333e-10	-1.89699	1.1279e-14	-0.66283	-2.5e-10	-0.66283	0.116983
360	CHL1	-1.06532	0	-1.06532	3.71952e-05	0.350982	-1.07143e-10	0.350982	0.0354366	-0.982879	0	-0.982879	0.00230545	-0.116997	2.5e-10	-0.116997	0.522232
361	MADCAM1	-1.08922	2e-10	-1.08922	2.53672e-07	-0.536228	-3.57143e-11	-0.536228	9.14432e-07	-1.03496	-1.66667e-10	-1.03496	0.0012613	-0.273467	2.5e-10	-0.273467	0.019591
362	SIGIRR	-1.12023	0	-1.12023	4.1738e-07	-0.905802	0	-0.905802	3.1144e-20	-0.915665	3.33333e-10	-0.915665	0.0179678	-0.298476	0	-0.298476	0.0893516
363	PTPRK	-1.14282	2e-10	-1.14282	2.59552e-07	-0.796264	3.57143e-11	-0.796264	1.52e-12	-1.49894	3.33333e-10	-1.49894	7.09432e-17	-1.07487	0	-1.07487	8.16413e-05
364	SIRPA	-1.14894	3e-10	-1.14894	2.07662e-06	-0.726719	-2.85714e-10	-0.726719	3.89106e-12	-1.43422	0	-1.43422	4.61618e-08	-1.0558	-2.5e-10	-1.0558	2.11752e-09
365	SCN1B	-1.19811	0	-1.19811	0.000185509	-1.14404	7.14286e-11	-1.14404	6.50402e-12	-1.71843	1.66667e-10	-1.71843	4.8086e-09	-1.18345	0	-1.18345	0.00742851
366	CADM3	-1.2328	0	-1.2328	0.000110892	-0.970629	-4.28571e-10	-0.970629	3.00109e-13	NA	NA	NA	NA	-0.466474	0	-0.466474	0.000205335
367	PCDH7	-1.25567	0	-1.25567	8.18584e-11	-1.34353	3.57143e-11	-1.34353	4.37987e-15	-0.755911	1.66667e-10	-0.755911	2.75295e-09	-0.92843	-2.5e-10	-0.92843	8.39388e-18
368	MYOM2	-1.27215	0	-1.27215	3.11217e-06	-0.924645	-1.42857e-10	-0.924645	6.51457e-16	-1.367	3.33333e-10	-1.367	0.000281682	-1.27371	-2.5e-10	-1.27371	0.0103975
369	CNTN1	-1.29037	0	-1.29037	3.49065e-06	-2.1027	3.57143e-11	-2.1027	4.43995e-40	-0.968872	3.33333e-10	-0.968872	0.00647683	-1.17045	2.5e-10	-1.17045	5.22496e-08
370	L1CAM	-1.33096	-1e-10	-1.33096	2.90412e-06	-2.61956	7.14286e-11	-2.61956	1.98598e-34	-1.05233	-3.33333e-10	-1.05233	1.164e-06	-1.36309	2.5e-10	-1.36309	6.0174e-14
371	EPHA8	-1.34192	1e-10	-1.34192	2.96792e-10	-0.504995	7.14286e-11	-0.504995	1.03688e-05	-0.432901	0	-0.432901	0.00595367	-0.160446	-2.5e-10	-0.160446	1.00131e-10
372	CELSR3	-1.34838	0	-1.34838	4.54703e-09	-0.949728	7.14286e-11	-0.949728	3.51661e-18	-1.20154	-3.33333e-10	-1.20154	6.66966e-06	-0.385357	2.5e-10	-0.385357	0.0269863
373	GJB5	-1.39368	0	-1.39368	1.64086e-05	-0.0329006	1.07143e-10	-0.0329006	0.745275	-0.868579	0	-0.868579	4.17106e-05	-0.203167	-5e-10	-0.203167	0.159482
374	DSCAML1	-1.40406	0	-1.40406	1.72532e-08	-0.450761	-3.57143e-11	-0.450761	2.64499e-06	-1.82809	3.33333e-10	-1.82809	2.62082e-09	-0.469505	0	-0.469505	0.000288313
375	CADM2	-1.40914	0	-1.40914	4.92986e-06	-1.10658	-3.57143e-10	-1.10658	2.72697e-22	NA	NA	NA	NA	-1.54581	2.5e-10	-1.54581	4.30805e-10
376	SEMA4D	-1.4272	-2e-10	-1.4272	1.49704e-09	-1.75889	-3.92857e-10	-1.75889	2.23252e-27	-1.00681	-1.66667e-10	-1.00681	0.00470906	-1.71537	2.5e-10	-1.71537	0.00558968
377	TEK	-1.44192	2e-10	-1.44192	3.06608e-09	-1.22569	2.5e-10	-1.22569	1.33953e-19	-1.36641	0	-1.36641	3.9849e-05	-0.380082	-2.5e-10	-0.380082	0.00768889
378	AJAP1	-1.45043	-2e-10	-1.45043	4.2945e-11	-1.51997	3.57143e-10	-1.51997	2.00599e-14	-2.45345	3.33333e-10	-2.45345	1.67429e-16	-0.477632	-2.5e-10	-0.477632	3.3821e-08
379	PTPRM	-1.45841	-4e-10	-1.45841	7.10432e-11	-0.961052	0	-0.961052	1.48636e-22	-1.56059	3.33333e-10	-1.56059	1.0388e-07	-0.730071	0	-0.730071	5.81048e-05
380	SEMA3E	-1.5094	1e-10	-1.5094	3.11846e-07	-1.33558	2.85714e-10	-1.33558	1.61045e-11	-0.658784	3.33333e-10	-0.658784	0.0823637	-0.663242	2.5e-10	-0.663242	0.161824
381	SELE	-1.5844	0	-1.5844	0.0444384	-1.74331	3.21429e-10	-1.74331	4.96174e-06	-0.332936	1.66667e-10	-0.332936	0.187979	-0.0973104	-2.5e-10	-0.0973104	0.101135
382	CLSTN3	-1.61496	0	-1.61496	1.42114e-07	-1.35926	-7.14286e-11	-1.35926	1.54835e-23	-2.5826	0	-2.5826	2.37535e-07	-0.390731	-5e-10	-0.390731	0.0151834
383	IGSF21	-1.66645	0	-1.66645	3.0362e-18	-1.36117	4.64286e-10	-1.36117	1.03517e-29	-2.265	0	-2.265	2.89247e-08	-1.23593	-2.5e-10	-1.23593	0.000113269
384	PCDHAC2	-1.67918	3e-10	-1.67918	1.7292e-07	-2.51089	-7.14286e-11	-2.51089	4.47463e-11	-0.742483	-1.66667e-10	-0.742483	0.144118	-0.406866	-5e-10	-0.406866	2.67072e-08
385	CLSTN2	-1.68778	0	-1.68778	1.3241e-05	-1.45798	2.5e-10	-1.45798	2.81158e-20	-1.09213	3.33333e-10	-1.09213	0.00626621	-1.71085	0	-1.71085	3.80813e-06
386	TYRO3	-1.69495	0	-1.69495	8.20193e-11	-1.08114	-2.85714e-10	-1.08114	1.20176e-23	-2.03427	3.33333e-10	-2.03427	1.29511e-08	-0.680392	-2.5e-10	-0.680392	0.0177386
387	EPHA4	-1.73595	0	-1.73595	3.82125e-07	-1.30325	-3.57143e-11	-1.30325	8.01118e-17	-2.28271	-3.33333e-10	-2.28271	1.0053e-08	-0.918248	2.5e-10	-0.918248	0.0164727
388	ISLR2	-1.78172	-2e-10	-1.78172	1.80547e-05	-1.08433	-1.42857e-10	-1.08433	2.20493e-15	-2.05618	-3.33333e-10	-2.05618	7.82218e-07	-0.104427	2.5e-10	-0.104427	0.362203
389	PCDH9	-1.79247	0	-1.79247	1.03467e-10	-1.12362	-3.92857e-10	-1.12362	3.57887e-31	-1.73082	-3.33333e-10	-1.73082	0.00226117	-1.08206	-2.5e-10	-1.08206	3.58893e-09
390	CDH10	-1.80038	0	-1.80038	2.21109e-08	-1.50002	2.85714e-10	-1.50002	8.15944e-28	-1.88642	-3.33333e-10	-1.88642	1.05173e-07	-1.00456	-2.5e-10	-1.00456	3.19787e-05
391	THY1	-1.81413	2e-10	-1.81413	1.24651e-10	-1.20631	-4.28571e-10	-1.20631	2.27884e-21	-1.89764	3.33333e-10	-1.89764	7.1875e-07	-1.02783	-2.5e-10	-1.02783	0.000349647
392	MAG	-1.81488	1e-10	-1.81488	3.23146e-20	-1.23699	1.78571e-10	-1.23699	1.52505e-12	-1.89627	-3.33333e-10	-1.89627	4.44034e-05	-1.50842	0	-1.50842	0.0778828
393	CDH22	-1.8369	-4e-10	-1.8369	2.59758e-17	-1.19702	0	-1.19702	1.4623e-19	-2.63375	-3.33333e-10	-2.63375	1.35313e-09	-0.333553	0	-0.333553	0.00455641
394	EPHA10	-1.86866	-3e-10	-1.86866	3.4862e-08	-0.873158	-5e-10	-0.873158	5.81045e-13	-2.00114	1.66667e-10	-2.00114	3.60332e-05	-0.359093	0	-0.359093	0.00189698
395	FSTL4	-1.93652	4e-10	-1.93652	2.40784e-07	-1.32511	1.42857e-10	-1.32511	9.08017e-08	-2.36041	-3.33333e-10	-2.36041	8.30739e-09	-0.3475	-2.5e-10	-0.3475	0.000319438
396	KIT	-2.01445	0	-2.01445	1.81432e-10	-1.54254	4.64286e-10	-1.54254	4.24033e-24	-1.69288	3.33333e-10	-1.69288	1.12575e-11	-0.606082	2.5e-10	-0.606082	0.0694597
397	NPTN	-2.18375	0	-2.18375	3.96841e-11	-1.12875	4.28571e-10	-1.12875	1.84225e-28	-1.78757	-3.33333e-10	-1.78757	1.56602e-08	-1.43585	2.5e-10	-1.43585	1.5684e-05
398	LRRC4	-2.19206	0	-2.19206	1.46645e-06	-1.8539	1.07143e-10	-1.8539	1.47963e-15	-1.31536	1.66667e-10	-1.31536	0.00873468	-0.52608	2.5e-10	-0.52608	0.00101512
399	NRXN1	-2.26505	0	-2.26505	5.67354e-14	-2.21575	4.28571e-10	-2.21575	2.29384e-33	-2.79928	0	-2.79928	6.50286e-11	-1.06477	0	-1.06477	0.00150986
400	CDH7	-2.28662	3e-10	-2.28662	4.64836e-09	-0.78743	-1.78571e-10	-0.78743	0.00203344	-1.54285	-3.33333e-10	-1.54285	8.17379e-07	-0.391433	-2.5e-10	-0.391433	0.034776
401	KIRREL3	-2.44387	0	-2.44387	1.01608e-17	-3.20501	3.57143e-10	-3.20501	9.45907e-54	-1.17888	-1.66667e-10	-1.17888	5.9275e-05	-1.17387	2.5e-10	-1.17387	0.000468146
402	PCDH11Y	-2.47036	4e-10	-2.47036	7.74432e-09	-0.857291	3.57143e-11	-0.857291	6.94218e-11	-1.91273	3.33333e-10	-1.91273	8.92106e-06	NA	NA	NA	NA
403	EPHA5	-2.51234	-2e-10	-2.51234	2.18414e-07	-1.72571	-1.78571e-10	-1.72571	1.67313e-23	-1.82412	0	-1.82412	0.000610316	-0.938583	0	-0.938583	0.0684087
404	CLDN10	-2.51429	0	-2.51429	3.1498e-13	-0.754598	1.07143e-10	-0.754598	1.37288e-07	-3.34303	0	-3.34303	2.44262e-08	-2.10324	0	-2.10324	1.61363e-06
405	CD200	-2.51834	0	-2.51834	3.44737e-13	-1.7018	3.57143e-10	-1.7018	4.18479e-55	-2.74752	-3.33333e-10	-2.74752	4.39671e-09	-1.05986	0	-1.05986	3.44181e-07
406	PTPRT	-2.56928	0	-2.56928	1.30367e-16	-2.89765	-3.57143e-11	-2.89765	6.70464e-53	-4.33516	3.33333e-10	-4.33516	1.16216e-22	-1.79823	-2.5e-10	-1.79823	6.76429e-06
407	UNC5D	-2.5704	1e-10	-2.5704	9.24665e-09	-2.57027	-3.57143e-10	-2.57027	1.89286e-40	-1.61071	-3.33333e-10	-1.61071	0.000156315	-2.0636	2.5e-10	-2.0636	0.000174672
408	PCDH8	-2.62063	0	-2.62063	5.30055e-07	-1.57931	-3.21429e-10	-1.57931	7.66467e-14	-1.97857	3.33333e-10	-1.97857	5.47026e-05	-2.29752	2.5e-10	-2.29752	0.0656467
409	CNTN6	-2.6543	0	-2.6543	1.3798e-07	-1.75697	0	-1.75697	2.2223e-22	-1.86526	0	-1.86526	2.10757e-05	-0.341536	-2.5e-10	-0.341536	0.0177267
410	LRFN2	-2.76688	0	-2.76688	4.47162e-11	-2.23881	2.5e-10	-2.23881	9.149e-13	-4.19036	-3.33333e-10	-4.19036	7.08881e-22	-0.2699	0	-0.2699	0.0688593
411	IL1RAPL1	-2.80356	0	-2.80356	4.07269e-12	-1.95324	-1.07143e-10	-1.95324	4.45882e-42	-1.71647	3.33333e-10	-1.71647	1.51883e-07	-1.16796	-2.5e-10	-1.16796	1.53529e-08
412	EPHB6	-3.1046	0	-3.1046	8.14491e-10	-2.453	4.28571e-10	-2.453	6.76891e-47	-4.42063	-3.33333e-10	-4.42063	2.1696e-08	-1.46858	-2.5e-10	-1.46858	0.000506606
413	CNTN3	-3.1616	-4e-10	-3.1616	1.02085e-09	-3.58834	7.14286e-11	-3.58834	1.40442e-57	-2.38345	-3.33333e-10	-2.38345	3.60855e-07	-3.75854	2.5e-10	-3.75854	2.22351e-06
414	CDH13	-3.16749	4e-10	-3.16749	3.21982e-28	-2.38554	1.07143e-10	-2.38554	1.49543e-38	-2.49457	0	-2.49457	1.79384e-12	NA	NA	NA	NA
415	NRXN3	-3.16886	3e-10	-3.16886	4.82056e-25	-3.10729	1.78571e-10	-3.10729	4.62011e-31	-3.91153	0	-3.91153	1.3698e-11	-2.26914	-2.5e-10	-2.26914	0.00045491
416	CNTN4	-3.2774	0	-3.2774	5.70716e-09	-2.76214	1.07143e-10	-2.76214	5.46815e-41	-1.24313	0	-1.24313	0.000957442	-1.6744	2.5e-10	-1.6744	0.00197854
417	CNTNAP2	-3.28661	0	-3.28661	4.67615e-12	-2.42837	2.5e-10	-2.42837	2.83695e-22	-2.18322	-3.33333e-10	-2.18322	2.27164e-10	-1.50039	1.47e-17	-1.50039	0.0022853
418	CDH12	-3.31299	0	-3.31299	3.62192e-08	-2.93779	-1.07143e-10	-2.93779	7.4028e-33	-2.323	-3.33333e-10	-2.323	1.00472e-12	-2.08329	-2.5e-10	-2.08329	0.0089017
419	PCDH20	-3.35582	0	-3.35582	4.45829e-07	-1.23934	-1.78571e-10	-1.23934	2.88771e-19	-2.8056	-3.33333e-10	-2.8056	4.80333e-08	-1.84456	0	-1.84456	0.0219042
420	GJB6	-3.68643	0	-3.68643	5.43483e-12	-5.64414	4.28571e-10	-5.64414	5.44267e-52	-3.64447	-3.33333e-10	-3.64447	9.80843e-25	-4.37559	0	-4.37559	0.00375408
421	CDH8	-3.73052	0	-3.73052	6.62238e-10	-1.66657	1.42857e-10	-1.66657	1.23223e-24	-2.13945	0	-2.13945	0.000217146	-1.53917	-2.5e-10	-1.53917	0.0173037
422	LRFN5	-4.00124	0	-4.00124	1.17109e-14	-3.17792	-2.85714e-10	-3.17792	3.23063e-61	-2.58008	-1.66667e-10	-2.58008	4.31961e-09	-3.18344	0	-3.18344	0.000406953
423	ICAM5	-4.09031	0	-4.09031	4.22367e-14	-3.4191	3.21429e-10	-3.4191	6.15734e-48	-3.78996	0	-3.78996	7.93228e-26	-0.708738	2.5e-10	-0.708738	0.00995052
424	CDH9	-4.64964	0	-4.64964	2.1088e-14	-2.584	-2.85714e-10	-2.584	4.28573e-48	-2.98553	3.33333e-10	-2.98553	7.07407e-22	-1.99383	0	-1.99383	0.00495624
425	CDH18	-5.67698	0	-5.67698	6.39775e-29	-3.14802	-2.85714e-10	-3.14802	1.2385e-49	-5.41649	0	-5.41649	7.0552e-24	-3.05887	2.5e-10	-3.05887	1.22035e-06

## Sheet: Supple. Table 3
Supplementary table 3: Differentially expressed CAMs which showed significant CNVs
		Copy number variations			TCGA Agilent expression
Sl. No.	Gene symbol	%HOMDEL	%AMP	%alteration	Avgerage GBM	Avgerage Normal	Log2 fold change	p-value
Amplified
1	IL1RAP	0.169205	1.01695	1.18615	2.23547	-1e-10	2.23547	2.62995e-10
2	ITGA7	0.169205	0.847458	1.01666	1.62056	3e-10	1.62056	2.94067e-19
3	ITGB8	0	1.01695	1.01695	1.20332	4e-10	1.20332	5.98691e-09
4	EPHB3	0.169205	2.37288	2.54209	0.815128	-2.22045e-17	0.815128	0.000119909
5	ICAM3	0	1.35593	1.35593	0.646153	0	0.646153	0.0023479
Deleted
1	PCDH15	1.86125	0.338983	2.20024	-1.03283	0	-1.03283	1.07048e-06
2	SIGIRR	0.846024	0.169492	1.01552	-1.12023	0	-1.12023	4.1738e-07
3	TEK	6.59898	0.338983	6.93797	-1.44192	2e-10	-1.44192	3.06608e-09
4	IGSF21	1.01523	0.508475	1.5237	-1.66645	0	-1.66645	3.0362e-18
5	CLSTN2	0.676819	0.338983	1.0158	-1.68778	0	-1.68778	1.3241e-05
6	PCDH9	0.846024	0.169492	1.01552	-1.79247	0	-1.79247	1.03467e-10
7	EPHA5	0.676819	0.338983	1.0158	-2.51234	-2e-10	-2.51234	2.18414e-07
p-value: Benjamini-Hochberg adjusted P value
Log2 fold change- derived by substracting average log2 value of Control from average Log2 value of GBM

## Sheet: Supple. Table 4
Supplementary Table 4: Differentially expressed CAMs which showed differetial methylation status
				TCGA 450k methylation				TCGA Agilent gene expression				GSE60274 -450k methylation				Our patient cohort (GSE79122) -450k methylation
Sr. No.	ProbeId	Gene symbol	Gene name	Average GBM	Average Normal	Beta Difference	p-value	Avgerage GBM	Avgerage Normal	Log2 fold change	p-value	Average GBM	Average Normal	Beta Difference	p-value	Average GBM	Average Normal	Beta Difference	p-value
Hypo methylated and upregulated genes
1	cg20976787	PTK7	Protein tyrosine kinase 7 (inactive)	0.331448	0.652732	-0.321284	6.86324e-07	0.623906	0	0.623906	4.94687e-06	0.347421	0.557203	-0.209782	8.24224e-10	0.461764	0.652732	-0.190968	5.09189e-05
2	cg19486673	LILRA2	leukocyte immunoglobulin like receptor A2	0.221209	0.559839	-0.338631	3.19481e-08	0.677414	0	0.677414	0.000295543	0.234934	0.490326	-0.255392	1.27122e-07	0.248159	0.559839	-0.31168	5.23791e-09
3	cg05323683	CDH17	Cadherin 17	0.434444	0.742515	-0.30807	2.63259e-07	0.687123	1e-10	0.687123	2.77764e-05	0.435803	0.718825	-0.283022	5.3752e-08	0.51951	0.742515	-0.223005	5.0867e-06
4	cg12123879	NCR1	Natural cytotoxicity triggering receptor 1	0.314528	0.627868	-0.31334	1.34904e-06	0.728784	-2e-10	0.728784	0.000264886	0.398659	0.507559	-0.1089	0.00256895	0.348544	0.627868	-0.279324	3.21793e-06
5	cg01044293	ITGA6	Integrin subunit alpha 6	0.319078	0.705065	-0.385987	8.2429e-08	0.828163	0	0.828163	3.78956e-06	0.305991	0.572367	-0.266376	9.07792e-05	0.4495	0.705065	-0.255565	1.09183e-05
6	cg13762704	LILRB1	Leukocyte immunoglobulin like receptor B1	0.301675	0.630334	-0.328659	1.39725e-06	0.860518	-3e-10	0.860518	4.76619e-05	0.298217	0.543598	-0.245381	8.89209e-08	0.352934	0.630334	-0.2774	2.11449e-06
7	cg24154699	LILRB1	Leukocyte immunoglobulin like receptor B1	0.374349	0.773721	-0.399372	1.968e-13	0.860518	-3e-10	0.860518	4.76619e-05	0.403392	0.713893	-0.3105	2.24882e-21	0.45618	0.773721	-0.317541	2.45675e-11
8	cg19853494	SELL	Selectin L	0.35347	0.68737	-0.333899	5.80929e-09	0.87358	4e-10	0.87358	5.26148e-06	0.354138	0.603093	-0.248955	7.84967e-07	0.407823	0.68737	-0.279547	2.48276e-07
9	cg07211259	PDCD1LG2	Programmed cell death 1 ligand 2	0.178359	0.59825	-0.419891	2.08658e-07	0.884999	0	0.884999	5.65382e-12	0.227036	0.516612	-0.289575	5.92477e-06	0.268647	0.59825	-0.329603	2.24255e-07
10	cg24332002	HSPG2	Heparan sulfate proteoglycan 2	0.276047	0.729781	-0.453734	3.50687e-08	0.983752	0	0.983752	3.10236e-08	0.323332	0.628916	-0.305585	1.03589e-09	0.363229	0.729781	-0.366552	2.86958e-09
11	cg10753610	ITGB3	Integrin subunit beta 3	0.408712	0.780128	-0.371416	1.62614e-09	1.07843	-4e-10	1.07843	4.33398e-06	0.426593	0.738123	-0.311531	4.81859e-15	0.458331	0.780128	-0.321797	4.36167e-09
12	cg24572745	BOC	BOC cell adhesion associated, oncogene regulated	0.357592	0.710601	-0.353009	1.93e-08	1.12199	2.77556e-17	1.12199	6.40758e-07	0.391309	0.591692	-0.200383	6.94254e-07	0.437338	0.710601	-0.273262	1.27528e-07
13	cg03420068	BOC	BOC cell adhesion associated, oncogene regulated	0.155781	0.536094	-0.380312	1.37077e-06	1.12199	2.77556e-17	1.12199	6.40758e-07	0.201752	0.429577	-0.227824	3.67109e-13	0.237851	0.536094	-0.298243	1.00818e-06
14	cg18548864	BOC	BOC cell adhesion associated, oncogene regulated	0.154929	0.53855	-0.383621	3.60628e-12	1.12199	2.77556e-17	1.12199	6.40758e-07	0.207373	0.556966	-0.349593	9.21498e-10	0.180895	0.53855	-0.357655	6.96568e-15
15	cg22858959	PTGFRN	Prostaglandin F2 receptor inhibitor	0.454449	0.806363	-0.351914	1.33542e-10	1.13176	1e-10	1.13176	1.12596e-08	0.466634	0.762288	-0.295654	2.07579e-11	0.555268	0.806363	-0.251096	1.55495e-07
16	cg22448232	PTGFRN	Prostaglandin F2 receptor inhibitor	0.361406	0.735055	-0.373649	8.31256e-08	1.13176	1e-10	1.13176	1.12596e-08	0.356648	0.613833	-0.257185	2.61366e-07	0.473924	0.735055	-0.261131	2.04712e-06
17	cg24809544	CD33	CD33 molecule	0.485701	0.832961	-0.34726	3.26823e-19	1.23022	0	1.23022	1.0554e-05	0.454963	0.780732	-0.325769	7.76121e-21	0.515541	0.832961	-0.31742	2.55146e-11
18	cg05267543	EFNA4	Ephrin A4	0.112105	0.495251	-0.383146	1.55476e-05	1.23848	3e-10	1.23848	1.34209e-06	0.126949	0.335016	-0.208066	2.85833e-09	0.158538	0.495251	-0.336713	1.85513e-05
19	cg10179949	SLAMF8	SLAM family member 8	0.166149	0.542661	-0.376512	2.4882e-06	1.50431	1e-10	1.50431	5.15665e-09	0.198114	0.494824	-0.29671	6.73401e-20	0.195724	0.542661	-0.346937	8.3102e-07
20	cg17713010	LAIR1	Leukocyte associated immunoglobulin like receptor 1	0.249507	0.611124	-0.361616	1.00766e-05	1.61398	0	1.61398	1.95887e-07	0.275219	0.442341	-0.167122	3.33319e-11	0.303021	0.611124	-0.308103	8.68835e-06
21	cg22545168	LAIR1	Leukocyte associated immunoglobulin like receptor 1	0.36739	0.743649	-0.37626	1.95609e-08	1.61398	0	1.61398	1.95887e-07	0.346219	0.688487	-0.342267	5.10371e-12	0.430668	0.743649	-0.312981	5.0313e-08
22	cg13407883	SIGLEC9	Sialic acid binding Ig like lectin 9	0.482065	0.782137	-0.300072	4.29444e-08	1.69248	0	1.69248	8.18365e-07	0.479712	0.724725	-0.245013	3.30084e-23	0.526292	0.782137	-0.255844	4.44035e-08
23	cg00833257	SIGLEC7	Sialic acid binding Ig like lectin 7	0.365946	0.696407	-0.330461	5.71587e-10	1.7363	4e-10	1.7363	3.36338e-09	0.362811	0.72122	-0.358409	5.26968e-13	0.423919	0.696407	-0.272488	5.14963e-09
24	cg13311440	CD48	CD48 molecule	0.41215	0.797113	-0.384963	3.60027e-11	1.95092	0	1.95092	0.000219855	0.466503	0.713136	-0.246633	1.05808e-08	0.491478	0.797113	-0.305635	3.75509e-11
25	cg20868817	CD48	CD48 molecule	0.265803	0.652453	-0.38665	1.32124e-06	1.95092	0	1.95092	0.000219855	0.305393	0.533683	-0.22829	4.89082e-09	0.328159	0.652453	-0.324294	9.14244e-07
26	cg19408145	CD48	CD48 molecule	0.285836	0.707591	-0.421755	3.76242e-08	1.95092	0	1.95092	0.000219855	0.341729	0.639822	-0.298092	2.74239e-12	0.334372	0.707591	-0.373219	4.28193e-09
27	cg24342146	CD48	CD48 molecule	0.271063	0.749438	-0.478375	6.06671e-10	1.95092	0	1.95092	0.000219855	0.321603	0.699076	-0.377473	1.04141e-16	0.327567	0.749438	-0.421871	9.45555e-12
28	cg02487987	ITGA1	Integrin subunit alpha 1	0.582108	0.885968	-0.30386	3.82483e-23	2.26877	-4e-10	2.26877	2.6097e-08	0.560888	0.867151	-0.306264	2.62374e-15	0.634658	0.885968	-0.251309	1.04106e-08
Hyper methylated and downregulated
1	cg01418162	NFASC	Neurofascin	0.805404	0.463874	0.34153	2.22829e-05	-0.759648	0	-0.759648	6.88505e-05	0.730131	0.566545	0.163586	0.0367779	0.730008	0.463874	0.266134	0.000103417
2	cg06023994	CLDN11	Claudin 11	0.761303	0.373241	0.388062	2.10067e-07	-0.791268	-3e-10	-0.791268	1.28502e-08	0.740212	0.356392	0.38382	2.18395e-06	0.751971	0.373241	0.37873	1.10642e-08
3	cg05022688	CLDN11	Claudin 11	0.455742	0.127304	0.328437	5.3381e-37	-0.791268	-3e-10	-0.791268	1.28502e-08	0.455663	0.121203	0.33446	1.68451e-26	0.481811	0.127304	0.354506	5.75688e-15
4	cg17078427	CLDN11	Claudin 11	0.388191	0.0647271	0.323464	8.09524e-36	-0.791268	-3e-10	-0.791268	1.28502e-08	0.391908	0.0748564	0.317052	3.04144e-20	0.451422	0.0647271	0.386695	6.63865e-15
5	cg07017374	FLT3	Fms related tyrosine kinase 3	0.412619	0.0142588	0.39836	1.42792e-33	-0.940657	0	-0.940657	8.78802e-06	0.460092	0.0437712	0.41632	3.49835e-18	0.355599	0.0142588	0.34134	1.89007e-09
6	cg04138185	ADAMTSL3	ADAMTS like 3	0.367019	0.0178598	0.349159	5.81079e-28	-0.951138	2e-10	-0.951138	1.67524e-05	0.434479	0.0353085	0.39917	2.0241e-16	0.393829	0.0178598	0.375969	4.30754e-10
7	cg14230666	ADAMTSL3	ADAMTS like 3	0.322721	0.0168895	0.305832	9.48114e-28	-0.951138	2e-10	-0.951138	1.67524e-05	0.3054	0.0323432	0.273057	4.57839e-13	0.299318	0.0168895	0.282429	1.90112e-08
8	cg08671647	PCDH7	Protocadherin 7	0.58092	0.255449	0.325471	1.07886e-14	-1.25567	0	-1.25567	8.18584e-11	0.626566	0.235883	0.390682	1.33376e-22	0.630313	0.255449	0.374864	8.06721e-16
9	cg02858118	CELSR3	Cadherin EGF LAG seven-pass G-type receptor 3	0.58711	0.259964	0.327146	2.68548e-08	-1.34838	0	-1.34838	4.54703e-09	0.591241	0.223569	0.367672	5.0319e-16	0.611193	0.259964	0.351229	1.08937e-09
10	cg13866320	SEMA4D	Semaphorin 4D	0.849108	0.536325	0.312783	3.69967e-05	-1.4272	-2e-10	-1.4272	1.49704e-09	0.820343	0.550519	0.269824	0.00286142	0.839407	0.536325	0.303082	4.26261e-05
11	cg13495205	AJAP1	Adherens Junction Associated proteins	0.503463	0.139174	0.364288	4.01666e-16	-1.45043	-2e-10	-1.45043	4.2945e-11	0.478364	0.16145	0.316914	2.46076e-12	0.425262	0.139174	0.286088	4.22744e-07
12	cg11521434	EPHA10	EPH receptor A10	0.764351	0.455329	0.309022	1.34867e-21	-1.86866	-3e-10	-1.86866	3.4862e-08	0.681929	0.500712	0.181217	8.26365e-05	0.723785	0.455329	0.268456	1.92455e-14
13	cg07847863	PCDH8	Protocadherin 8	0.566038	0.0857136	0.480324	1.05442e-19	-2.62063	0	-2.62063	5.30055e-07	0.544247	0.111063	0.433184	4.03523e-21	0.508045	0.0857136	0.422332	5.11939e-15
14	cg05336395	PCDH8	Protocadherin 8	0.539009	0.0827494	0.45626	3.85224e-34	-2.62063	0	-2.62063	5.30055e-07	0.524807	0.127815	0.396992	1.4493e-10	0.488494	0.0827494	0.405745	4.23912e-16
15	cg08136772	PCDH8	Protocadherin 8	0.489152	0.116317	0.372834	1.01029e-23	-2.62063	0	-2.62063	5.30055e-07	0.471372	0.14609	0.325282	5.95387e-10	0.496644	0.116317	0.380327	6.03316e-17
16	cg09813525	PCDH8	Protocadherin 8	0.391641	0.0388736	0.352768	2.20564e-30	-2.62063	0	-2.62063	5.30055e-07	0.357658	0.0396087	0.318049	4.11537e-15	0.314095	0.0388736	0.275221	4.20897e-08
17	cg10967350	CNTN4	Contactin 4	0.492229	0.182489	0.30974	1.26208e-20	-3.2774	0	-3.2774	5.70716e-09	0.534151	0.164102	0.370049	3.56188e-22	0.534667	0.182489	0.352178	5.19794e-15
18	cg21126583	CNTNAP2	Contactin associated proein	0.369839	0.0351443	0.334695	4.0366e-24	-3.28661	0	-3.28661	4.67615e-12	0.435411	0.0562167	0.379195	1.32071e-15	0.26497	0.0351443	0.229826	9.96443e-06
p-value: Benjamini-Hochberg adjusted P value
Beta difference- derived by substracting average Beta value of Control from average Beta value of GBM

## Sheet: Supple. Table 5
Supplementary Table 5: Differentially expressed CAMs and the miRNAs predicted to target them
Sl. No.	Gene symbol	Gene name	miRNAs
Up regulated CAMs & Downregulated miRNA
1	CD28	CD28 molecule	hsa-miR-133b,hsa-miR-299-5p
2	CD33	CD33 molecule	hsa-miR-133b
3	CD48	CD48 molecule	hsa-miR-409-3p,hsa-miR-107
4	CD84	CD84 molecule	hsa-miR-409-3p,hsa-miR-133b,hsa-miR-485-5p,hsa-miR-107,hsa-miR-324-5p,hsa-miR-137
5	CD86	CD86 molecule	hsa-miR-133b
6	CDH15	cadherin 15	hsa-miR-485-5p
7	CDH17	cadherin 17	hsa-miR-107
8	CDH2	cadherin 2	hsa-miR-299-5p
9	CDH5	cadherin 5	hsa-miR-485-5p
10	CDH6	cadherin 6	hsa-miR-409-3p,hsa-miR-485-5p,hsa-miR-299-5p,hsa-miR-769-5p,hsa-miR-137
11	CELSR1	cadherin EGF LAG seven-pass G-type receptor 1	hsa-miR-133b,hsa-miR-299-5p
12	CLDN23	claudin 23	hsa-miR-133b
13	DAG1	Dystroglycan1	hsa-miR-485-5p,hsa-miR-769-5p,hsa-miR-137
14	DCHS1	dachsous cadherin-related 1	hsa-miR-485-5p,hsa-miR-324-5p
15	DSC3	desmocollin 3	hsa-miR-485-5p,hsa-miR-107,hsa-miR-769-5p
16	EFNA1	ephrin A1	hsa-miR-485-5p
17	EFNA4	ephrin A4	hsa-miR-133b
18	EFNB1	ephrin B1	hsa-miR-107
19	EPHA2	EPH receptor A2	hsa-miR-409-3p,hsa-miR-107,hsa-miR-324-5p
20	EPHB3	EPH receptor B3	hsa-miR-324-5p,hsa-miR-137
21	F11R	F11 receptor	hsa-miR-485-5p
22	FCGR2A	Fc fragment of IgG receptor IIa	hsa-miR-485-5p
23	FCGR2B	Fc fragment of IgG receptor IIb	hsa-miR-409-3p
24	FCGR3A	Fc fragment of IgG receptor IIIa	hsa-miR-409-3p
25	GJA3	gap junction protein alpha 3	hsa-miR-409-3p,hsa-miR-485-5p,hsa-miR-769-5p,hsa-miR-137
26	GJA4	gap junction protein alpha 4	hsa-miR-324-5p
27	ICAM1	intercellular adhesion molecule 1	hsa-miR-485-5p
28	IGSF5	immunoglobulin superfamily member 5	hsa-miR-409-3p
29	IL18BP	interleukin 18 binding protein	hsa-miR-485-5p
30	IL1RAP	interleukin 1 receptor accessory protein	hsa-miR-107
31	ITGA10	integrin subunit alpha 10	hsa-miR-107,hsa-miR-324-5p
32	ITGA2	integrin subunit alpha 2	hsa-miR-107,hsa-miR-299-5p
33	ITGA5	integrin subunit alpha 5	hsa-miR-485-5p,hsa-miR-107,hsa-miR-137
34	ITGA6	integrin subunit alpha 6	hsa-miR-409-3p,hsa-miR-485-5p,hsa-miR-107
35	ITGAV	integrin subunit alpha V	hsa-miR-137
36	ITGB3	integrin subunit beta 3	hsa-miR-409-3p,hsa-miR-133b,hsa-miR-769-5p
37	ITGB8	integrin subunit beta 8	hsa-miR-485-5p
38	JAM2	junctional adhesion molecule 2	hsa-miR-133b,hsa-miR-485-5p,hsa-miR-769-5p
39	MPZL2	myelin protein zero like 2	hsa-miR-485-5p,hsa-miR-485-3p
40	PCDH12	protocadherin 12	hsa-miR-133b
41	PCDH18	protocadherin 18	hsa-miR-485-3p,hsa-miR-137
42	PCDHB11	protocadherin beta 11	hsa-miR-485-5p
43	PCDHB16	protocadherin beta 16	hsa-miR-485-5p
44	PCDHB2	protocadherin beta 2	hsa-miR-485-3p
45	PCDHB7	protocadherin beta 7	hsa-miR-137
46	PCDHGA3	protocadherin gamma subfamily A, 3	hsa-miR-133b
47	PCDHGB2	protocadherin gamma subfamily B, 2	hsa-miR-133b
48	PCDHGC3	protocadherin gamma subfamily C, 3	hsa-miR-133b
49	PTGFRN	prostaglandin F2 receptor inhibitor	hsa-miR-133b,hsa-miR-107,hsa-miR-137
50	SELL	selectin L	hsa-miR-485-5p
51	SIGLEC1	sialic acid binding Ig like lectin 1	hsa-miR-133b
52	SIGLEC11	sialic acid binding Ig like lectin 11	hsa-miR-133b,hsa-miR-485-5p,hsa-miR-769-5p
Down regulated CAMs & Upregulated miRNA
1	ADAMTSL3	ADAMTS like 3	hsa-miR-17-5p,hsa-miR-142-5p
2	CADM2	cell adhesion molecule 2	hsa-miR-17-5p,hsa-miR-30a-5p,hsa-miR-142-5p
3	CADM3	cell adhesion molecule 3	hsa-miR-17-3p
4	CDH12	cadherin 12	hsa-miR-142-5p
5	CDH16	cadherin 16	hsa-miR-142-5p
6	CDH20	cadherin 20	hsa-miR-30a-5p
7	CELSR2	cadherin EGF LAG seven-pass G-type receptor 2	hsa-miR-17-5p
8	CELSR3	cadherin EGF LAG seven-pass G-type receptor 3	hsa-miR-30a-5p
9	CHL1	cell adhesion molecule L1 like	hsa-miR-17-5p,hsa-miR-30a-5p,hsa-miR-142-5p
10	CLDN11	claudin 11	hsa-miR-142-5p
11	CLSTN1	calsyntenin 1	hsa-miR-17-5p
12	CNTN1	contactin 1	hsa-miR-142-5p
13	CNTN2	contactin 2	hsa-miR-142-3p,hsa-miR-17-5p,hsa-miR-30a-5p
14	CNTN3	contactin 3	hsa-miR-17-5p
15	CNTN5	contactin 5	hsa-miR-17-3p
16	CNTNAP2	Contactin associated proein	hsa-miR-17-5p,hsa-miR-30a-5p,hsa-miR-142-5p,hsa-miR-17-3p
17	EPHA10	EPH receptor A10	hsa-miR-17-3p
18	EPHA4	EPH receptor A4	hsa-miR-17-5p,hsa-miR-17-3p
19	EPHA5	EPH receptor A5	hsa-miR-17-5p,hsa-miR-142-5p
20	FLT3	fms related tyrosine kinase 3	hsa-miR-17-5p
21	FSTL4	follistatin like 4	hsa-miR-142-3p,hsa-miR-17-5p,hsa-miR-142-5p
22	KIT	KIT proto-oncogene receptor tyrosine kinase	hsa-miR-142-5p
23	LRFN2	leucine rich repeat and fibronectin type III domain containing 2	hsa-miR-30a-5p
24	LRRC4	leucine rich repeat containing 4	hsa-miR-17-3p
25	NCAM1	neural cell adhesion molecule 1	hsa-miR-30a-5p
26	NFASC	neurofascin	hsa-miR-17-3p
27	NPHS1	NPHS1, nephrin	hsa-miR-17-5p
28	NRXN1	Neurexin1	hsa-miR-142-3p
29	NRXN3	Neurexin 3	hsa-miR-30a-5p
30	PCDH11Y	protocadherin 11 Y-linked	hsa-miR-17-5p
31	PCDH15	protocadherin related 15	hsa-miR-142-3p,hsa-miR-17-5p,hsa-miR-142-5p
32	PCDH19	protocadherin 19	hsa-miR-30a-5p,hsa-miR-142-5p
33	PCDH20	protocadherin 20	hsa-miR-30a-5p,hsa-miR-142-5p
34	PCDH7	protocadherin 7	hsa-miR-17-5p,hsa-miR-142-5p
35	PCDH9	protocadherin 9	hsa-miR-30a-5p,hsa-miR-142-5p
36	PCDHAC2	protocadherin alpha subfamily C, 2	hsa-miR-17-5p
37	PTPRK	protein tyrosine phosphatase, receptor type K	hsa-miR-30a-5p
38	PTPRT	protein tyrosine phosphatase, receptor type T	hsa-miR-17-5p,hsa-miR-17-3p
39	SEMA3E	semaphorin 3E	hsa-miR-17-5p,hsa-miR-142-5p
40	SEMA4D	semaphorin 4D	hsa-miR-142-5p
41	SEMA4G	semaphorin 4G	hsa-miR-17-5p
42	SIRPA	signal regulatory protein alpha	hsa-miR-17-5p
43	UNC5D	unc-5 netrin receptor D	hsa-miR-30a-5p

## Sheet: Supple. Table 6
Supplementary Table 6: Univariate cox regression
Poor prognosis related CAMs
Sl. No.	Gene symbol	B_Value	HR	p.value
1	AMIGO3	0.8	2.2	5e-05
2	KIR2DL3	0.58	1.8	0.023
3	KIR2DL1	0.5	1.7	0.03
4	CD244	0.45	1.6	0.00035
5	EFNB2	0.34	1.4	2.7e-07
6	PCDHGC5	0.32	1.4	0.023
7	DCHS2	0.32	1.4	0.034
8	SIGLEC1	0.23	1.3	7.9e-05
9	SIGLEC9	0.24	1.3	0.00034
10	ITGB8	0.24	1.3	0.00045
11	ISLR2	0.22	1.3	0.00046
12	ITGB5	0.23	1.3	0.00049
13	CD47	0.26	1.3	0.0039
14	PCDHAC2	0.24	1.3	0.004
15	PDCD1LG2	0.24	1.3	0.0043
16	MALT1	0.23	1.3	0.0058
17	LILRA1	0.24	1.3	0.0059
18	NPTN	0.27	1.3	0.0088
19	LILRB4	0.24	1.3	0.028
20	CEACAM21	0.24	1.3	0.033
21	CHL1	0.17	1.2	2e-06
22	SLAMF8	0.2	1.2	0.00012
23	IL1RAP	0.15	1.2	0.00016
24	LILRB3	0.22	1.2	0.00016
25	LILRB1	0.2	1.2	0.00053
26	ITGB4	0.18	1.2	0.00059
27	PDGFRL	0.16	1.2	0.0006
28	ITGA3	0.18	1.2	0.00062
29	ITGAM	0.21	1.2	0.0015
30	PCDH9	0.16	1.2	0.0017
31	SIGLEC11	0.18	1.2	0.0017
32	CD58	0.15	1.2	0.0019
33	LILRB2	0.18	1.2	0.0024
34	ICAM1	0.15	1.2	0.0025
35	LAIR1	0.15	1.2	0.0028
36	NRCAM	0.18	1.2	0.0032
37	CDH2	0.22	1.2	0.0033
38	ITGB2	0.17	1.2	0.004
39	CRTAM	0.15	1.2	0.0043
40	FCGR2A	0.15	1.2	0.0053
41	SIGLEC7	0.19	1.2	0.0053
42	IL6R	0.21	1.2	0.0068
43	PCDHGC3	0.15	1.2	0.007
44	CADM1	0.19	1.2	0.0079
45	CD84	0.16	1.2	0.0081
46	DCHS1	0.21	1.2	0.0082
47	PCDH19	0.22	1.2	0.0084
48	ITGA5	0.21	1.2	0.011
49	CNTN5	0.19	1.2	0.011
50	ROBO1	0.18	1.2	0.012
51	SDK1	0.19	1.2	0.013
52	PTGFRN	0.16	1.2	0.019
53	SEMA3B	0.16	1.2	0.025
54	EPHA2	0.16	1.2	0.025
55	IL18R1	0.17	1.2	0.029
56	DAG1	0.21	1.2	0.033
57	LILRA3	0.19	1.2	0.035
58	LILRA2	0.14	1.2	0.037
59	ITGAX	0.18	1.2	0.041
60	F11R	0.14	1.2	0.041
61	IGSF3	0.14	1.2	0.044
62	VSTM1	0.17	1.2	0.044
63	CLDN12	0.2	1.2	0.049
64	FCGR2B	0.13	1.1	4.3e-05
65	GJB2	0.11	1.1	0.00011
66	CLDN23	0.13	1.1	0.00046
67	CDH4	0.11	1.1	0.0015
68	CNTN2	0.14	1.1	0.0039
69	ITGA7	0.13	1.1	0.0066
70	SEMA3E	0.069	1.1	0.0066
71	CLDN10	0.092	1.1	0.0079
72	CXADR	0.14	1.1	0.011
73	IL1R2	0.092	1.1	0.012
74	SIGLEC10	0.12	1.1	0.012
75	SIGLEC5	0.13	1.1	0.016
76	BOC	0.14	1.1	0.026
77	NRXN3	0.084	1.1	0.027
78	SIGLEC8	0.13	1.1	0.032
79	ROBO2	0.092	1.1	0.032
80	PCDHB4	0.076	1.1	0.033
81	CD33	0.11	1.1	0.037
82	IL18RAP	0.085	1.1	0.042
83	ATP1B2	0.12	1.1	0.044
84	CELSR1	0.13	1.1	0.046
Good prognosis related CAMs
Sl. No	Gene symbol	B_Value	HR	p.value
1	PCDH11Y	-0.12	0.89	0.015
2	ALCAM	-0.13	0.88	0.017
3	CEACAM6	-0.13	0.88	0.018
4	LAIR2	-0.14	0.87	0.021
5	CEACAM5	-0.14	0.87	0.025
6	PCDHGA3	-0.14	0.87	0.031
7	CDH16	-0.16	0.86	0.026
8	CLDN6	-0.15	0.86	0.028
9	CDH7	-0.16	0.85	0.013
10	DSC3	-0.16	0.85	0.017
11	PSG6	-0.17	0.85	0.03
12	GJB7	-0.18	0.84	0.0085
13	NCR1	-0.17	0.84	0.02
14	CLSTN2	-0.19	0.83	0.00019
15	PCDH15	-0.18	0.83	0.0016
16	LSR	-0.2	0.82	0.039
17	CD19	-0.2	0.82	0.043
18	PSG8	-0.21	0.81	0.025
19	TEK	-0.22	0.8	0.0058
20	AJAP1	-0.24	0.79	0.023
21	PSG9	-0.26	0.77	0.0023
22	PCDHAC1	-0.26	0.77	0.043
23	CCDC141	-0.27	0.76	0.0013
24	PSG4	-0.28	0.76	0.0017
25	MYOM3	-0.27	0.76	0.0027
26	AGER	-0.3	0.74	0.013
27	ITGB6	-0.31	0.74	0.04
28	PSG3	-0.33	0.72	0.026
29	PSG7	-0.34	0.71	0.0059
30	MDGA2	-0.35	0.7	3.1e-07
31	PSG1	-0.35	0.7	0.00011
32	SEMA4G	-0.36	0.7	0.0009
33	FCRL2	-0.37	0.69	0.00074
34	ZPBP	-0.37	0.69	0.042
35	EFNA3	-0.41	0.66	0.0002
36	CEACAM7	-0.43	0.65	0.021
37	GP6	-0.45	0.64	0.0078
38	TTN	-0.47	0.62	1.4e-06
39	LY9	-0.5	0.61	0.007
40	ITGA2B	-0.52	0.6	0.0095
41	MUSK	-0.51	0.6	0.04
42	IZUMO1	-0.55	0.58	8e-08
43	FCRL4	-0.54	0.58	0.047
